# Supplementary material for: Trajectory analysis reveals an uncommitted neuroblastic state in MYCN-driven neuroblastoma development
Source: Neuro Oncol. 2025 Jun 24;27(10):2671–83. doi: 10.1093/neuonc/noaf129 (PMC12833547; doi:10.1093/neuonc/noaf129)
Supplement: noaf129_Supplementary_Table_S1 [file noaf129_supplementary_table_s1.xlsx]

## Sheet: All markers
Supplementary Table 1
Differentially expressed cell type specific marker genes in each cell type
Gene	Cluster	avg_logFC	pct.1	pct.2	delta.pct	p_val	p_val_adj
Dlk1	Neuroblasts	0.928687	0.674	0.02	0.654	0	0
H2afz	Neuroblasts	0.852427	0.943	0.477	0.466	0	0
Hmgb2	Neuroblasts	0.848525	0.589	0.059	0.53	0	0
Ptma	Neuroblasts	0.791067	0.998	0.905	0.093	0	0
Marcksl1	Neuroblasts	0.788998	0.86	0.278	0.582	0	0
Nefl	Neuroblasts	0.748352	0.811	0.266	0.545	0	0
Stmn1	Neuroblasts	0.747447	0.992	0.735	0.257	0	0
Eif4a1	Neuroblasts	0.736577	0.97	0.59	0.38	0	0
Basp1	Neuroblasts	0.707001	0.687	0.128	0.559	0	0
Hnrnpa1	Neuroblasts	0.686753	0.702	0.126	0.576	0	0
Meg3	Neuroblasts	0.683868	0.937	0.632	0.305	0	0
Ube2s	Neuroblasts	0.668086	0.757	0.277	0.48	0	0
Ube2c	Neuroblasts	0.66427	0.444	0.015	0.429	0	0
Mif	Neuroblasts	0.640402	0.79	0.301	0.489	0	0
Hnrnpa2b1	Neuroblasts	0.632364	0.857	0.398	0.459	0	0
Hmgn2	Neuroblasts	0.621682	0.57	0.087	0.483	0	0
Tubb5	Neuroblasts	0.617882	0.993	0.74	0.253	0	0
H3f3a	Neuroblasts	0.617049	0.85	0.384	0.466	0	0
Ccnd1	Neuroblasts	0.602802	0.602	0.135	0.467	0	0
Npm1	Neuroblasts	0.600704	0.691	0.202	0.489	0	0
Rpsa	Neuroblasts	0.585755	0.893	0.455	0.438	0	0
Nnat	Neuroblasts	0.582898	0.636	0.158	0.478	0	0
Isl1	Neuroblasts	0.575984	0.586	0.096	0.49	0	0
Hsp90aa1	Neuroblasts	0.575732	0.878	0.439	0.439	0	0
Stmn4	Neuroblasts	0.571785	0.575	0.077	0.498	0	0
Ran	Neuroblasts	0.569875	0.78	0.344	0.436	0	0
Cdk4	Neuroblasts	0.55883	0.613	0.118	0.495	0	0
Prmt1	Neuroblasts	0.549319	0.694	0.217	0.477	0	0
Ybx1	Neuroblasts	0.546704	0.968	0.663	0.305	0	0
Hmgn1	Neuroblasts	0.541018	0.692	0.239	0.453	0	0
Ranbp1	Neuroblasts	0.536896	0.723	0.295	0.428	0	0
Dut	Neuroblasts	0.527351	0.513	0.07	0.443	0	0
H1fx	Neuroblasts	0.52508	0.496	0.073	0.423	0	0
Jpt1	Neuroblasts	0.523486	0.745	0.311	0.434	0	0
Rps3	Neuroblasts	0.520834	0.965	0.686	0.279	0	0
Srsf3	Neuroblasts	0.520065	0.628	0.172	0.456	0	0
Sox4	Neuroblasts	0.50838	0.532	0.113	0.419	0	0
Rps3a1	Neuroblasts	0.501726	0.958	0.656	0.302	0	0
Pik3r1	Neuroblasts	0.496046	0.518	0.091	0.427	0	0
Rpl4	Neuroblasts	0.493246	0.957	0.669	0.288	0	0
Hmgb3	Neuroblasts	0.48596	0.543	0.106	0.437	0	0
Hnrnpab	Neuroblasts	0.485735	0.524	0.072	0.452	0	0
Srsf2	Neuroblasts	0.481371	0.564	0.145	0.419	0	0
Anp32b	Neuroblasts	0.480513	0.57	0.148	0.422	0	0
Hnrnpk	Neuroblasts	0.477072	0.807	0.425	0.382	0	0
Rps26	Neuroblasts	0.47659	0.675	0.313	0.362	0	0
Rpl6	Neuroblasts	0.476557	0.964	0.713	0.251	0	0
Rps8	Neuroblasts	0.475167	0.956	0.679	0.277	0	0
Actb	Neuroblasts	0.47257	0.965	0.73	0.235	0	0
Rbm3	Neuroblasts	0.466873	0.569	0.146	0.423	0	0
Rps5	Neuroblasts	0.465577	0.98	0.789	0.191	0	0
Set	Neuroblasts	0.46302	0.577	0.167	0.41	0	0
Rpl8	Neuroblasts	0.462545	0.95	0.658	0.292	0	0
Rplp0	Neuroblasts	0.459144	0.989	0.858	0.131	0	0
Prdx2	Neuroblasts	0.444709	0.923	0.608	0.315	0	0
Rrm2	Neuroblasts	0.439748	0.334	0.009	0.325	0	0
Rpl18	Neuroblasts	0.438332	0.812	0.447	0.365	0	0
Nefm	Neuroblasts	0.436661	0.437	0.077	0.36	0	0
Pclaf	Neuroblasts	0.433267	0.372	0.013	0.359	0	0
Hmgb1	Neuroblasts	0.429909	0.594	0.25	0.344	0	0
Rps7	Neuroblasts	0.428694	0.93	0.639	0.291	0	0
Eif5a	Neuroblasts	0.426823	0.938	0.678	0.26	0	0
Tubb2b	Neuroblasts	0.42632	0.664	0.274	0.39	0	0
Nme1	Neuroblasts	0.426181	0.776	0.409	0.367	0	0
Eef1a1	Neuroblasts	0.42222	0.989	0.867	0.122	0	0
Rack1	Neuroblasts	0.42154	0.61	0.22	0.39	0	0
Serbp1	Neuroblasts	0.421358	0.566	0.181	0.385	0	0
Cks1b	Neuroblasts	0.420276	0.403	0.018	0.385	0	0
Tfap2b	Neuroblasts	0.418574	0.421	0.037	0.384	0	0
Rpl7a	Neuroblasts	0.41768	0.639	0.277	0.362	0	0
Selenoh	Neuroblasts	0.417487	0.442	0.067	0.375	0	0
Rpl15	Neuroblasts	0.416126	0.931	0.658	0.273	0	0
H2afy2	Neuroblasts	0.415947	0.436	0.039	0.397	0	0
Ddx39b	Neuroblasts	0.415885	0.543	0.156	0.387	0	0
Rpl32	Neuroblasts	0.411679	0.945	0.701	0.244	0	0
Uchl1	Neuroblasts	0.411464	0.926	0.507	0.419	0	0
Srsf7	Neuroblasts	0.406883	0.516	0.134	0.382	0	0
Ilf2	Neuroblasts	0.406869	0.466	0.077	0.389	0	0
H3f3b	Neuroblasts	0.404845	0.987	0.811	0.176	0	0
Eef2	Neuroblasts	0.404121	0.779	0.454	0.325	0	0
Bzw2	Neuroblasts	0.40274	0.429	0.046	0.383	0	0
Ddx5	Neuroblasts	0.402668	0.584	0.237	0.347	0	0
Cct6a	Neuroblasts	0.401245	0.539	0.163	0.376	0	0
H2afx	Neuroblasts	0.39806	0.351	0.034	0.317	0	0
Bex1	Neuroblasts	0.395711	0.435	0.057	0.378	0	0
Tmsb10	Neuroblasts	0.393668	0.985	0.793	0.192	0	0
Fscn1	Neuroblasts	0.393085	0.464	0.091	0.373	0	0
Sumo2	Neuroblasts	0.386423	0.669	0.339	0.33	0	0
Rps18	Neuroblasts	0.386151	0.881	0.595	0.286	0	0
Cdk1	Neuroblasts	0.382996	0.314	0.007	0.307	0	0
Eef1g	Neuroblasts	0.38201	0.812	0.5	0.312	0	0
Rpl10a	Neuroblasts	0.381594	0.86	0.545	0.315	0	0
Elavl3	Neuroblasts	0.380592	0.417	0.054	0.363	0	0
Pnoc	Neuroblasts	0.374919	0.336	0.004	0.332	0	0
Tuba1b	Neuroblasts	0.371221	0.902	0.676	0.226	0	0
Rps24	Neuroblasts	0.370732	0.83	0.523	0.307	0	0
Rps4x	Neuroblasts	0.368781	0.959	0.747	0.212	0	0
Rpl3	Neuroblasts	0.367394	0.985	0.876	0.109	0	0
Rpl19	Neuroblasts	0.365493	0.958	0.757	0.201	0	0
Pbk	Neuroblasts	0.363444	0.31	0.005	0.305	0	0
Cct7	Neuroblasts	0.361434	0.575	0.233	0.342	0	0
Birc5	Neuroblasts	0.360006	0.314	0.008	0.306	0	0
Rpl5	Neuroblasts	0.359852	0.568	0.229	0.339	0	0
H2afy	Neuroblasts	0.358952	0.49	0.154	0.336	0	0
Rps11	Neuroblasts	0.358502	0.911	0.657	0.254	0	0
Lsm4	Neuroblasts	0.356907	0.476	0.131	0.345	0	0
Egln3	Neuroblasts	0.356556	0.334	0.008	0.326	0	0
Naca	Neuroblasts	0.355424	0.814	0.515	0.299	0	0
Rpl18a	Neuroblasts	0.354481	0.976	0.802	0.174	0	0
Rpl12	Neuroblasts	0.353494	0.544	0.217	0.327	0	0
Cd24a	Neuroblasts	0.353168	0.565	0.214	0.351	0	0
Ywhae	Neuroblasts	0.352737	0.9	0.645	0.255	0	0
Rps6	Neuroblasts	0.350755	0.974	0.807	0.167	0	0
Igfbpl1	Neuroblasts	0.348873	0.312	0.005	0.307	0	0
Rps9	Neuroblasts	0.347777	0.974	0.803	0.171	0	0
Ncl	Neuroblasts	0.34706	0.444	0.115	0.329	0	0
Atp5b	Neuroblasts	0.343977	0.871	0.599	0.272	0	0
Hnrnpa3	Neuroblasts	0.343785	0.497	0.173	0.324	0	0
Rpl13	Neuroblasts	0.342169	0.993	0.909	0.084	0	0
Rpl7	Neuroblasts	0.339954	0.864	0.588	0.276	0	0
Cenpa	Neuroblasts	0.339383	0.274	0.012	0.262	0	0
Ewsr1	Neuroblasts	0.335995	0.457	0.135	0.322	0	0
Bex4	Neuroblasts	0.331575	0.361	0.041	0.32	0	0
Rps27a	Neuroblasts	0.330072	0.884	0.635	0.249	0	0
Banf1	Neuroblasts	0.327457	0.425	0.12	0.305	0	0
Rps19	Neuroblasts	0.32489	0.946	0.755	0.191	0	0
Agtr2	Neuroblasts	0.324658	0.277	0.005	0.272	0	0
Ttc3	Neuroblasts	0.320373	0.423	0.117	0.306	0	0
Tuba1a	Neuroblasts	0.316363	0.997	0.913	0.084	0	0
Rpl14	Neuroblasts	0.316058	0.98	0.839	0.141	0	0
H-MYCN	Neuroblasts	0.312422	0.285	0.003	0.282	0	0
Spc25	Neuroblasts	0.310987	0.265	0.006	0.259	0	0
Rpl11	Neuroblasts	0.308437	0.923	0.721	0.202	0	0
Cited2	Neuroblasts	0.306531	0.339	0.064	0.275	0	0
Ccnb1	Neuroblasts	0.306299	0.241	0.007	0.234	0	0
Crmp1	Neuroblasts	0.301552	0.344	0.05	0.294	0	0
Dazap1	Neuroblasts	0.300926	0.386	0.096	0.29	0	0
Apex1	Neuroblasts	0.299023	0.343	0.055	0.288	0	0
Hnrnpdl	Neuroblasts	0.298004	0.374	0.089	0.285	0	0
Creb5	Neuroblasts	0.291471	0.305	0.026	0.279	0	0
Rpl13a	Neuroblasts	0.290436	0.951	0.777	0.174	0	0
Cdc20	Neuroblasts	0.283686	0.214	0.007	0.207	0	0
Fbl	Neuroblasts	0.280955	0.332	0.061	0.271	0	0
Dctpp1	Neuroblasts	0.272061	0.306	0.05	0.256	0	0
Smc4	Neuroblasts	0.269083	0.263	0.024	0.239	0	0
Sox11	Neuroblasts	0.266084	0.267	0.008	0.259	0	0
Spc24	Neuroblasts	0.26294	0.249	0.007	0.242	0	0
Anp32e	Neuroblasts	0.275161	0.322	0.061	0.261	5.72098e-307	8.90757e-303
Gapdh	Neuroblasts	0.347422	0.789	0.478	0.311	7.75984e-307	1.20821e-302
Hnrnpc	Neuroblasts	0.307931	0.436	0.134	0.302	8.13148e-306	1.26607e-301
Pabpc1	Neuroblasts	0.322123	0.496	0.177	0.319	6.80794e-304	1.06e-299
Pa2g4	Neuroblasts	0.27844	0.35	0.079	0.271	2.68933e-303	4.18729e-299
Pdap1	Neuroblasts	0.292078	0.388	0.102	0.286	6.67682e-302	1.03958e-297
Rps17	Neuroblasts	0.368614	0.651	0.34	0.311	1.81935e-301	2.83273e-297
Sfpq	Neuroblasts	0.259743	0.302	0.051	0.251	1.42029e-300	2.2114e-296
Tcf4	Neuroblasts	0.281377	0.364	0.085	0.279	4.00641e-299	6.23798e-295
Erh	Neuroblasts	0.316122	0.46	0.161	0.299	3.32434e-295	5.17599e-291
Rps15	Neuroblasts	0.330864	0.809	0.537	0.272	1.17385e-291	1.82768e-287
Tcp1	Neuroblasts	0.301731	0.433	0.138	0.295	1.51119e-291	2.35292e-287
Nt5dc2	Neuroblasts	0.298676	0.397	0.113	0.284	8.20195e-291	1.27704e-286
Mdk	Neuroblasts	0.28945	0.339	0.077	0.262	3.305e-288	5.14589e-284
Btf3	Neuroblasts	0.348059	0.668	0.361	0.307	9.66542e-288	1.50491e-283
Psip1	Neuroblasts	0.291845	0.393	0.113	0.28	1.18877e-286	1.85092e-282
Dek	Neuroblasts	0.260582	0.291	0.051	0.24	4.11628e-283	6.40904e-279
Rps13	Neuroblasts	0.357457	0.652	0.347	0.305	5.57573e-283	8.68141e-279
Rian	Neuroblasts	0.27703	0.346	0.083	0.263	1.42937e-281	2.22553e-277
Hspd1	Neuroblasts	0.307672	0.434	0.146	0.288	5.31421e-281	8.27422e-277
Snrpb	Neuroblasts	0.324489	0.546	0.239	0.307	8.95983e-279	1.39505e-274
Hnrnpu	Neuroblasts	0.277776	0.369	0.099	0.27	7.01585e-278	1.09237e-273
Rps16	Neuroblasts	0.300503	0.867	0.62	0.247	9.76552e-275	1.52049e-270
Bub3	Neuroblasts	0.329716	0.438	0.158	0.28	1.55388e-274	2.4194e-270
Rtn1	Neuroblasts	0.359087	0.9	0.505	0.395	1.44187e-273	2.24499e-269
Ina	Neuroblasts	0.262283	0.334	0.081	0.253	4.55878e-268	7.09802e-264
Hdgf	Neuroblasts	0.307733	0.462	0.175	0.287	1.70047e-267	2.64764e-263
Stmn2	Neuroblasts	0.36756	0.941	0.551	0.39	2.57564e-266	4.01027e-262
Hdac2	Neuroblasts	0.26645	0.354	0.095	0.259	6.8224e-265	1.06225e-260
Impdh2	Neuroblasts	0.276567	0.369	0.106	0.263	2.30473e-263	3.58847e-259
Hnrnph3	Neuroblasts	0.254165	0.309	0.068	0.241	4.71813e-263	7.34613e-259
Tagln3	Neuroblasts	0.314343	0.537	0.222	0.315	1.52797e-262	2.37905e-258
Pebp1	Neuroblasts	0.292321	0.837	0.586	0.251	2.43283e-261	3.78792e-257
Rpl23a	Neuroblasts	0.29483	0.874	0.646	0.228	5.04331e-260	7.85244e-256
Gfra3	Neuroblasts	0.310054	0.341	0.091	0.25	1.03706e-259	1.61471e-255
Cct2	Neuroblasts	0.269256	0.376	0.112	0.264	1.65894e-258	2.58298e-254
Acat1	Neuroblasts	0.283246	0.414	0.141	0.273	1.62031e-257	2.52282e-253
Nono	Neuroblasts	0.265094	0.372	0.11	0.262	9.48413e-257	1.47668e-252
Lmo1	Neuroblasts	0.288269	0.425	0.148	0.277	2.74916e-255	4.28045e-251
Pcna	Neuroblasts	0.269497	0.3	0.068	0.232	7.64041e-253	1.18961e-248
Eef1b2	Neuroblasts	0.298376	0.508	0.217	0.291	2.35884e-250	3.67271e-246
G3bp1	Neuroblasts	0.267085	0.369	0.112	0.257	2.47829e-250	3.8587e-246
Atp5g2	Neuroblasts	0.311211	0.542	0.253	0.289	3.41552e-249	5.31797e-245
Ndn	Neuroblasts	0.327636	0.576	0.288	0.288	2.38118e-241	3.7075e-237
Mdh2	Neuroblasts	0.309812	0.655	0.367	0.288	1.10468e-239	1.71999e-235
Mbd3	Neuroblasts	0.260118	0.374	0.119	0.255	1.36218e-239	2.12091e-235
Slc25a5	Neuroblasts	0.297424	0.761	0.511	0.25	6.69743e-235	1.04279e-230
Bex2	Neuroblasts	0.312303	0.758	0.383	0.375	1.83258e-231	2.85333e-227
Rps14	Neuroblasts	0.253162	0.935	0.772	0.163	1.15259e-229	1.79458e-225
Fkbp4	Neuroblasts	0.29048	0.51	0.232	0.278	6.6165e-229	1.03019e-224
Rpl27	Neuroblasts	0.318369	0.637	0.377	0.26	1.25406e-227	1.95257e-223
Rcn1	Neuroblasts	0.282068	0.358	0.119	0.239	1.10965e-225	1.72773e-221
Tubb3	Neuroblasts	0.345997	0.955	0.557	0.398	3.84174e-222	5.98159e-218
Cct5	Neuroblasts	0.286005	0.502	0.234	0.268	1.20776e-221	1.88048e-217
Snrpg	Neuroblasts	0.265264	0.397	0.145	0.252	5.45621e-221	8.49532e-217
Cct4	Neuroblasts	0.255976	0.416	0.161	0.255	9.6298e-217	1.49936e-212
Rpl24	Neuroblasts	0.271764	0.836	0.599	0.237	8.31128e-216	1.29407e-211
U2af1	Neuroblasts	0.266779	0.449	0.188	0.261	2.5507e-215	3.97144e-211
Fus	Neuroblasts	0.261777	0.381	0.137	0.244	4.88413e-215	7.60459e-211
Hsp90ab1	Neuroblasts	0.256643	0.905	0.694	0.211	3.86894e-209	6.02394e-205
Bex3	Neuroblasts	0.289557	0.637	0.341	0.296	4.18384e-208	6.51424e-204
Atp5a1	Neuroblasts	0.287691	0.611	0.35	0.261	3.99211e-206	6.21571e-202
Anp32a	Neuroblasts	0.25481	0.435	0.18	0.255	4.51726e-205	7.03338e-201
Rps10	Neuroblasts	0.288087	0.571	0.313	0.258	3.12498e-201	4.86559e-197
Cct8	Neuroblasts	0.254067	0.421	0.175	0.246	4.51577e-198	7.03106e-194
Mllt11	Neuroblasts	0.28249	0.801	0.436	0.365	4.87497e-196	7.59033e-192
Gap43	Neuroblasts	0.297922	0.798	0.46	0.338	9.66367e-196	1.50463e-191
Maged1	Neuroblasts	0.253128	0.451	0.203	0.248	1.41257e-188	2.19937e-184
Atp5f1	Neuroblasts	0.269542	0.621	0.363	0.258	3.23602e-188	5.03849e-184
Cirbp	Neuroblasts	0.261725	0.444	0.203	0.241	4.47898e-186	6.97377e-182
Rpl27a	Neuroblasts	0.264178	0.752	0.521	0.231	2.28222e-184	3.55341e-180
Rpl28	Neuroblasts	0.270374	0.58	0.33	0.25	1.48557e-181	2.31304e-177
H2afv	Neuroblasts	0.263918	0.411	0.183	0.228	8.0557e-180	1.25427e-175
Rpl21	Neuroblasts	0.267614	0.622	0.388	0.234	5.88262e-170	9.15923e-166
H1f0	Neuroblasts	0.278137	0.425	0.205	0.22	4.11561e-166	6.408e-162
Npy	Ganglion Cells	1.73651	0.951	0.085	0.866	0	0
Sncg	Ganglion Cells	1.36748	0.966	0.176	0.79	0	0
Prph	Ganglion Cells	1.21235	0.904	0.089	0.815	0	0
Tppp3	Ganglion Cells	1.08234	0.875	0.109	0.766	0	0
Pcsk1n	Ganglion Cells	0.96226	0.974	0.458	0.516	0	0
Aldoa	Ganglion Cells	0.884079	0.91	0.419	0.491	0	0
Dbh	Ganglion Cells	0.844138	0.746	0.1	0.646	0	0
Th	Ganglion Cells	0.841102	0.755	0.104	0.651	0	0
Fxyd2	Ganglion Cells	0.820804	0.633	0.026	0.607	0	0
S100a10	Ganglion Cells	0.802429	0.782	0.147	0.635	0	0
Ntrk1	Ganglion Cells	0.766031	0.638	0.019	0.619	0	0
Ywhah	Ganglion Cells	0.766012	0.91	0.455	0.455	0	0
Cystm1	Ganglion Cells	0.759077	0.709	0.065	0.644	0	0
Fxyd6	Ganglion Cells	0.747625	0.791	0.215	0.576	0	0
Zwint	Ganglion Cells	0.745953	0.797	0.234	0.563	0	0
Atp1b1	Ganglion Cells	0.74198	0.729	0.119	0.61	0	0
Cyb561	Ganglion Cells	0.729865	0.696	0.087	0.609	0	0
Snap25	Ganglion Cells	0.723387	0.716	0.135	0.581	0	0
Snca	Ganglion Cells	0.722199	0.691	0.111	0.58	0	0
Stmn3	Ganglion Cells	0.713715	0.895	0.406	0.489	0	0
Syn2	Ganglion Cells	0.70961	0.63	0.041	0.589	0	0
Ndrg4	Ganglion Cells	0.683464	0.611	0.029	0.582	0	0
Crip1	Ganglion Cells	0.681979	0.725	0.239	0.486	0	0
Fxyd7	Ganglion Cells	0.681556	0.626	0.05	0.576	0	0
Lgals1	Ganglion Cells	0.66805	0.731	0.208	0.523	0	0
Tubb2a	Ganglion Cells	0.659866	0.731	0.289	0.442	0	0
Snrpn	Ganglion Cells	0.645745	0.817	0.359	0.458	0	0
Capns1	Ganglion Cells	0.631308	0.758	0.273	0.485	0	0
Sh3bgrl3	Ganglion Cells	0.619622	0.693	0.166	0.527	0	0
Rab3b	Ganglion Cells	0.60728	0.649	0.127	0.522	0	0
Tubb3	Ganglion Cells	0.601773	0.959	0.668	0.291	0	0
Ngfr	Ganglion Cells	0.597722	0.546	0.016	0.53	0	0
Klc1	Ganglion Cells	0.585555	0.655	0.159	0.496	0	0
Sult4a1	Ganglion Cells	0.57747	0.569	0.043	0.526	0	0
Slc6a2	Ganglion Cells	0.577468	0.479	0.018	0.461	0	0
Gal	Ganglion Cells	0.57165	0.38	0.017	0.363	0	0
S100a11	Ganglion Cells	0.559418	0.572	0.074	0.498	0	0
Slc31a1	Ganglion Cells	0.558133	0.58	0.079	0.501	0	0
Crip2	Ganglion Cells	0.557613	0.784	0.303	0.481	0	0
Atp6v0b	Ganglion Cells	0.550918	0.715	0.284	0.431	0	0
Ndfip1	Ganglion Cells	0.550503	0.908	0.564	0.344	0	0
Atp6v0c	Ganglion Cells	0.548542	0.889	0.551	0.338	0	0
6330403K07Rik	Ganglion Cells	0.536274	0.624	0.173	0.451	0	0
Acot7	Ganglion Cells	0.5331	0.618	0.166	0.452	0	0
Vamp2	Ganglion Cells	0.532899	0.611	0.145	0.466	0	0
Prr13	Ganglion Cells	0.531526	0.587	0.131	0.456	0	0
Nsg1	Ganglion Cells	0.526354	0.743	0.304	0.439	0	0
Syngr3	Ganglion Cells	0.522894	0.539	0.053	0.486	0	0
Stmn2	Ganglion Cells	0.520817	0.978	0.65	0.328	0	0
Fbxo2	Ganglion Cells	0.519063	0.469	0.021	0.448	0	0
Rexo2	Ganglion Cells	0.515943	0.595	0.121	0.474	0	0
Rtn1	Ganglion Cells	0.512698	0.947	0.602	0.345	0	0
Maoa	Ganglion Cells	0.504116	0.555	0.101	0.454	0	0
Mllt11	Ganglion Cells	0.501803	0.884	0.515	0.369	0	0
Calm2	Ganglion Cells	0.501105	0.992	0.8	0.192	0	0
Myl1	Ganglion Cells	0.499905	0.461	0.009	0.452	0	0
Rab3a	Ganglion Cells	0.499427	0.625	0.201	0.424	0	0
Nap1l5	Ganglion Cells	0.499191	0.543	0.101	0.442	0	0
Pcbd1	Ganglion Cells	0.496917	0.513	0.049	0.464	0	0
Tagln2	Ganglion Cells	0.495587	0.716	0.305	0.411	0	0
Txn1	Ganglion Cells	0.494876	0.643	0.23	0.413	0	0
Ctsb	Ganglion Cells	0.489978	0.685	0.25	0.435	0	0
Gap43	Ganglion Cells	0.487077	0.897	0.527	0.37	0	0
Syt1	Ganglion Cells	0.486434	0.444	0.021	0.423	0	0
Lxn	Ganglion Cells	0.482279	0.47	0.031	0.439	0	0
Tspan8	Ganglion Cells	0.478558	0.362	0.007	0.355	0	0
Mt3	Ganglion Cells	0.478105	0.459	0.02	0.439	0	0
Fdps	Ganglion Cells	0.478001	0.722	0.351	0.371	0	0
Rit2	Ganglion Cells	0.477368	0.475	0.019	0.456	0	0
Slc10a4	Ganglion Cells	0.473346	0.465	0.029	0.436	0	0
Ncald	Ganglion Cells	0.467926	0.483	0.078	0.405	0	0
Tspan17	Ganglion Cells	0.466543	0.486	0.056	0.43	0	0
Gabarapl1	Ganglion Cells	0.457388	0.494	0.068	0.426	0	0
Arhgdig	Ganglion Cells	0.457302	0.481	0.058	0.423	0	0
Syt4	Ganglion Cells	0.454898	0.435	0.023	0.412	0	0
Rabac1	Ganglion Cells	0.451323	0.642	0.242	0.4	0	0
Bex2	Ganglion Cells	0.446847	0.832	0.467	0.365	0	0
Pfn2	Ganglion Cells	0.446512	0.633	0.244	0.389	0	0
Dynll1	Ganglion Cells	0.446292	0.896	0.614	0.282	0	0
Gpi1	Ganglion Cells	0.445291	0.524	0.125	0.399	0	0
Atpif1	Ganglion Cells	0.443531	0.842	0.531	0.311	0	0
Vat1	Ganglion Cells	0.442391	0.517	0.098	0.419	0	0
Zcchc18	Ganglion Cells	0.440136	0.473	0.064	0.409	0	0
Ndufa4	Ganglion Cells	0.434618	0.673	0.317	0.356	0	0
Ifi27	Ganglion Cells	0.434541	0.588	0.188	0.4	0	0
Calm1	Ganglion Cells	0.432008	0.968	0.818	0.15	0	0
Anxa2	Ganglion Cells	0.430815	0.565	0.184	0.381	0	0
Selenow	Ganglion Cells	0.429114	0.957	0.797	0.16	0	0
Srp14	Ganglion Cells	0.417331	0.673	0.313	0.36	0	0
Sncb	Ganglion Cells	0.41433	0.421	0.041	0.38	0	0
Uchl1	Ganglion Cells	0.41381	0.919	0.627	0.292	0	0
Scg5	Ganglion Cells	0.401255	0.507	0.132	0.375	0	0
Ypel3	Ganglion Cells	0.397982	0.575	0.214	0.361	0	0
Atp6v1b2	Ganglion Cells	0.393176	0.456	0.11	0.346	0	0
Nbl1	Ganglion Cells	0.393011	0.393	0.025	0.368	0	0
Mapk3	Ganglion Cells	0.389265	0.541	0.182	0.359	0	0
Hcfc1r1	Ganglion Cells	0.385082	0.467	0.103	0.364	0	0
Mgst3	Ganglion Cells	0.381748	0.467	0.097	0.37	0	0
Cisd1	Ganglion Cells	0.381474	0.486	0.122	0.364	0	0
Parva	Ganglion Cells	0.371646	0.385	0.042	0.343	0	0
Resp18	Ganglion Cells	0.370343	0.387	0.034	0.353	0	0
Snhg11	Ganglion Cells	0.368743	0.364	0.034	0.33	0	0
Rtn3	Ganglion Cells	0.367349	0.53	0.181	0.349	0	0
Serpinb6a	Ganglion Cells	0.366348	0.437	0.078	0.359	0	0
Grina	Ganglion Cells	0.366167	0.483	0.146	0.337	0	0
Gnas	Ganglion Cells	0.361155	0.991	0.912	0.079	0	0
Htr3a	Ganglion Cells	0.358292	0.293	0.006	0.287	0	0
Tlx2	Ganglion Cells	0.357182	0.414	0.072	0.342	0	0
Hand1	Ganglion Cells	0.354498	0.392	0.058	0.334	0	0
Aplp1	Ganglion Cells	0.352153	0.436	0.122	0.314	0	0
Cplx2	Ganglion Cells	0.349841	0.341	0.028	0.313	0	0
Diablo	Ganglion Cells	0.349416	0.435	0.1	0.335	0	0
Ache	Ganglion Cells	0.348732	0.328	0.008	0.32	0	0
Faim2	Ganglion Cells	0.348049	0.358	0.024	0.334	0	0
Hand2	Ganglion Cells	0.346889	0.412	0.085	0.327	0	0
Ywhag	Ganglion Cells	0.342617	0.423	0.113	0.31	0	0
Fkbp1b	Ganglion Cells	0.337735	0.357	0.047	0.31	0	0
Chrna3	Ganglion Cells	0.333519	0.344	0.024	0.32	0	0
Chchd10	Ganglion Cells	0.333207	0.369	0.043	0.326	0	0
Hspb8	Ganglion Cells	0.32941	0.338	0.01	0.328	0	0
Rgs4	Ganglion Cells	0.31974	0.355	0.054	0.301	0	0
Olfm2	Ganglion Cells	0.319165	0.327	0.024	0.303	0	0
Flot1	Ganglion Cells	0.319126	0.392	0.084	0.308	0	0
Nrsn1	Ganglion Cells	0.317662	0.322	0.021	0.301	0	0
Asl	Ganglion Cells	0.31649	0.355	0.058	0.297	0	0
Olfm1	Ganglion Cells	0.315165	0.338	0.04	0.298	0	0
Pfkp	Ganglion Cells	0.313622	0.337	0.044	0.293	0	0
Cend1	Ganglion Cells	0.313587	0.327	0.021	0.306	0	0
Dynlt3	Ganglion Cells	0.313423	0.389	0.083	0.306	0	0
Slc18a2	Ganglion Cells	0.311018	0.325	0.027	0.298	0	0
Tesc	Ganglion Cells	0.307958	0.315	0.018	0.297	0	0
Ramp1	Ganglion Cells	0.306148	0.298	0.012	0.286	0	0
Minar2	Ganglion Cells	0.294502	0.296	0.013	0.283	0	0
Fam89a	Ganglion Cells	0.292272	0.296	0.012	0.284	0	0
Plekhb2	Ganglion Cells	0.28883	0.311	0.026	0.285	0	0
Atp6v1g2	Ganglion Cells	0.279928	0.299	0.025	0.274	0	0
Tmem179	Ganglion Cells	0.277876	0.292	0.021	0.271	0	0
Celf6	Ganglion Cells	0.276534	0.289	0.017	0.272	0	0
1110008P14Rik	Ganglion Cells	0.274138	0.329	0.06	0.269	0	0
Spock3	Ganglion Cells	0.268712	0.303	0.046	0.257	0	0
Ap1s2	Ganglion Cells	0.268169	0.289	0.025	0.264	0	0
Slc25a33	Ganglion Cells	0.260023	0.292	0.037	0.255	0	0
Cmbl	Ganglion Cells	0.259175	0.264	0.007	0.257	0	0
Agtr1a	Ganglion Cells	0.258072	0.25	0.009	0.241	0	0
Ppp2r2b	Ganglion Cells	0.257732	0.307	0.051	0.256	0	0
Napb	Ganglion Cells	0.257126	0.271	0.02	0.251	0	0
Htr3b	Ganglion Cells	0.251086	0.228	0.003	0.225	0	0
Atp6v1e1	Ganglion Cells	0.377318	0.553	0.208	0.345	6.84507e-303	1.06578e-298
Rab6a	Ganglion Cells	0.33594	0.454	0.134	0.32	2.26551e-302	3.52739e-298
Flot2	Ganglion Cells	0.250008	0.306	0.053	0.253	1.00565e-299	1.56579e-295
Gabarapl2	Ganglion Cells	0.395074	0.641	0.292	0.349	8.75067e-295	1.36248e-290
Ak1	Ganglion Cells	0.25813	0.322	0.062	0.26	1.62751e-294	2.53404e-290
Reep5	Ganglion Cells	0.351318	0.523	0.19	0.333	5.89252e-284	9.17465e-280
Ndufa11	Ganglion Cells	0.366997	0.556	0.222	0.334	2.07793e-278	3.23534e-274
Rnasek	Ganglion Cells	0.361587	0.533	0.205	0.328	3.82372e-277	5.95353e-273
Nbdy	Ganglion Cells	0.257797	0.323	0.067	0.256	1.99081e-276	3.09969e-272
Tmsb4x	Ganglion Cells	0.271979	0.984	0.921	0.063	5.36274e-276	8.34979e-272
Dpysl3	Ganglion Cells	0.31119	0.386	0.103	0.283	5.1924e-275	8.08457e-271
Tecr	Ganglion Cells	0.352549	0.854	0.647	0.207	2.29672e-272	3.576e-268
Serinc1	Ganglion Cells	0.340334	0.479	0.169	0.31	6.68257e-264	1.04048e-259
Atp6ap2	Ganglion Cells	0.268789	0.331	0.076	0.255	9.30176e-263	1.44828e-258
Cyb5r3	Ganglion Cells	0.320411	0.447	0.149	0.298	3.40019e-253	5.29409e-249
Gng3	Ganglion Cells	0.326019	0.505	0.188	0.317	1.60159e-250	2.49368e-246
Slc25a4	Ganglion Cells	0.280573	0.952	0.846	0.106	4.63832e-248	7.22186e-244
Wbp2	Ganglion Cells	0.267191	0.363	0.097	0.266	5.12658e-247	7.98209e-243
Higd1a	Ganglion Cells	0.313281	0.461	0.162	0.299	7.6738e-245	1.19481e-240
Mien1	Ganglion Cells	0.295509	0.439	0.146	0.293	3.40064e-240	5.2948e-236
Tprgl	Ganglion Cells	0.345035	0.581	0.251	0.33	1.98425e-238	3.08948e-234
Akr1a1	Ganglion Cells	0.360118	0.668	0.373	0.295	1.47878e-235	2.30246e-231
Iscu	Ganglion Cells	0.280464	0.395	0.122	0.273	1.41825e-233	2.20821e-229
Hint1	Ganglion Cells	0.34715	0.8	0.534	0.266	2.42281e-233	3.77232e-229
Gch1	Ganglion Cells	0.278492	0.38	0.113	0.267	4.88972e-233	7.61329e-229
Map1b	Ganglion Cells	0.376364	0.606	0.299	0.307	4.53069e-231	7.05428e-227
Pcbp3	Ganglion Cells	0.259714	0.354	0.099	0.255	5.59129e-231	8.70563e-227
Guk1	Ganglion Cells	0.297495	0.452	0.162	0.29	9.61999e-230	1.49783e-225
Atp6v1f	Ganglion Cells	0.338055	0.556	0.247	0.309	1.02076e-227	1.58932e-223
Atp6v0d1	Ganglion Cells	0.305387	0.449	0.166	0.283	3.13335e-227	4.87862e-223
Itm2c	Ganglion Cells	0.290752	0.444	0.158	0.286	3.52346e-220	5.48603e-216
Myl6	Ganglion Cells	0.3421	0.748	0.445	0.303	5.01514e-218	7.80858e-214
Smdt1	Ganglion Cells	0.321807	0.569	0.267	0.302	1.47082e-214	2.29007e-210
Tspan13	Ganglion Cells	0.295372	0.481	0.187	0.294	1.04916e-213	1.63354e-209
Map1lc3a	Ganglion Cells	0.339527	0.619	0.333	0.286	2.91447e-210	4.53783e-206
Hspa8	Ganglion Cells	0.262827	0.939	0.87	0.069	9.0765e-210	1.41321e-205
Cox7c	Ganglion Cells	0.357902	0.599	0.315	0.284	2.77168e-209	4.3155e-205
Ldha	Ganglion Cells	0.350483	0.602	0.324	0.278	2.02362e-207	3.15077e-203
Hprt	Ganglion Cells	0.274295	0.398	0.137	0.261	5.60095e-207	8.72068e-203
Hand2os1	Ganglion Cells	0.261252	0.37	0.118	0.252	4.41826e-206	6.87923e-202
Snap47	Ganglion Cells	0.251211	0.357	0.111	0.246	6.94887e-206	1.08194e-201
Prkar1a	Ganglion Cells	0.30276	0.527	0.23	0.297	8.96695e-204	1.39615e-199
Tspo	Ganglion Cells	0.278558	0.444	0.16	0.284	1.01111e-203	1.5743e-199
Fkbp1a	Ganglion Cells	0.303025	0.807	0.579	0.228	5.09247e-199	7.92898e-195
Nedd8	Ganglion Cells	0.319098	0.63	0.334	0.296	1.45136e-197	2.25976e-193
Psap	Ganglion Cells	0.329406	0.617	0.32	0.297	1.30084e-194	2.02541e-190
Vdac3	Ganglion Cells	0.32504	0.591	0.312	0.279	1.10198e-193	1.71579e-189
Phox2a	Ganglion Cells	0.255591	0.411	0.144	0.267	1.54263e-188	2.40188e-184
Dynlrb1	Ganglion Cells	0.306234	0.6	0.312	0.288	4.98257e-186	7.75786e-182
Eif4a2	Ganglion Cells	0.318463	0.616	0.347	0.269	2.32279e-181	3.61658e-177
Ddc	Ganglion Cells	0.267471	0.423	0.169	0.254	1.07248e-177	1.66985e-173
Ndufb4	Ganglion Cells	0.262233	0.402	0.155	0.247	8.1411e-176	1.26757e-171
Ctxn1	Ganglion Cells	0.265745	0.389	0.151	0.238	4.29495e-172	6.68723e-168
Pgam1	Ganglion Cells	0.293754	0.514	0.256	0.258	5.23486e-172	8.15067e-168
Pcmt1	Ganglion Cells	0.260837	0.43	0.182	0.248	1.00647e-168	1.56707e-164
Cox5a	Ganglion Cells	0.294274	0.554	0.286	0.268	3.59017e-166	5.5899e-162
Gabarap	Ganglion Cells	0.294475	0.623	0.356	0.267	2.5534e-163	3.97564e-159
Atp5g1	Ganglion Cells	0.302704	0.669	0.411	0.258	3.06362e-163	4.77006e-159
Dctn3	Ganglion Cells	0.286808	0.568	0.304	0.264	1.25098e-162	1.94777e-158
Cox6b1	Ganglion Cells	0.310582	0.645	0.403	0.242	7.84078e-162	1.22081e-157
Pgk1	Ganglion Cells	0.294517	0.499	0.251	0.248	1.54088e-160	2.39916e-156
Cox6a1	Ganglion Cells	0.305351	0.682	0.446	0.236	2.00747e-160	3.12563e-156
Dynll2	Ganglion Cells	0.254162	0.432	0.188	0.244	1.2827e-158	1.99717e-154
Tubb4b	Ganglion Cells	0.285886	0.514	0.251	0.263	6.5299e-158	1.01671e-153
Selenok	Ganglion Cells	0.294172	0.747	0.478	0.269	1.34789e-156	2.09867e-152
Ap2m1	Ganglion Cells	0.289742	0.631	0.388	0.243	3.76196e-155	5.85737e-151
Rheb	Ganglion Cells	0.271573	0.522	0.269	0.253	7.06605e-155	1.10018e-150
Arhgdia	Ganglion Cells	0.277056	0.54	0.287	0.253	2.30179e-153	3.58389e-149
Uqcr10	Ganglion Cells	0.268189	0.501	0.249	0.252	3.22114e-152	5.01531e-148
Gpx4	Ganglion Cells	0.282818	0.735	0.507	0.228	6.01416e-152	9.36405e-148
Arl8a	Ganglion Cells	0.255945	0.372	0.153	0.219	2.58156e-150	4.01949e-146
Ndufs5	Ganglion Cells	0.25417	0.488	0.245	0.243	1.92261e-141	2.9935e-137
S100a6	Ganglion Cells	0.298499	0.427	0.195	0.232	8.83252e-141	1.37522e-136
Atp1a1	Ganglion Cells	0.251836	0.352	0.148	0.204	3.90687e-136	6.08299e-132
Uqcrq	Ganglion Cells	0.25485	0.502	0.27	0.232	1.21575e-130	1.89293e-126
Tpi1	Ganglion Cells	0.255675	0.511	0.283	0.228	3.74011e-129	5.82335e-125
Cox8a	Ganglion Cells	0.265966	0.701	0.496	0.205	1.22302e-127	1.90424e-123
Atp5l	Ganglion Cells	0.253426	0.57	0.354	0.216	1.14042e-112	1.77563e-108
Cd9	Ganglion Cells	0.292137	0.731	0.419	0.312	7.20043e-110	1.12111e-105
Apoe	Schwann Cells	1.68838	0.998	0.435	0.563	0	0
Dbi	Schwann Cells	1.48782	0.982	0.149	0.833	0	0
Fabp7	Schwann Cells	1.4149	0.867	0.1	0.767	0	0
Sparc	Schwann Cells	1.35914	0.967	0.144	0.823	0	0
Plp1	Schwann Cells	1.28921	0.91	0.042	0.868	0	0
Gpm6b	Schwann Cells	1.21513	0.873	0.042	0.831	0	0
Sostdc1	Schwann Cells	1.19485	0.856	0.042	0.814	0	0
Arpc1b	Schwann Cells	1.1606	0.919	0.144	0.775	0	0
Cst3	Schwann Cells	1.08183	0.98	0.575	0.405	0	0
Vim	Schwann Cells	1.00115	0.85	0.161	0.689	0	0
Gatm	Schwann Cells	0.921544	0.69	0.047	0.643	0	0
Fxyd1	Schwann Cells	0.918028	0.771	0.045	0.726	0	0
Cd63	Schwann Cells	0.916246	0.867	0.201	0.666	0	0
Prnp	Schwann Cells	0.890421	0.776	0.113	0.663	0	0
Cd9	Schwann Cells	0.887328	0.938	0.347	0.591	0	0
Cnp	Schwann Cells	0.873284	0.732	0.051	0.681	0	0
Mbp	Schwann Cells	0.846922	0.689	0.027	0.662	0	0
Malat1	Schwann Cells	0.818403	0.999	0.864	0.135	0	0
Cnn3	Schwann Cells	0.807758	0.799	0.218	0.581	0	0
Rarres2	Schwann Cells	0.792352	0.703	0.039	0.664	0	0
Sfrp5	Schwann Cells	0.781958	0.632	0.024	0.608	0	0
Ndrg2	Schwann Cells	0.770785	0.716	0.128	0.588	0	0
Art3	Schwann Cells	0.769598	0.667	0.022	0.645	0	0
Vwa1	Schwann Cells	0.744732	0.65	0.028	0.622	0	0
Scd2	Schwann Cells	0.743556	0.676	0.097	0.579	0	0
Cd81	Schwann Cells	0.727813	0.936	0.508	0.428	0	0
Ckb	Schwann Cells	0.68958	0.718	0.184	0.534	0	0
Gsn	Schwann Cells	0.674963	0.681	0.097	0.584	0	0
Cryab	Schwann Cells	0.665927	0.608	0.031	0.577	0	0
Lpar1	Schwann Cells	0.64114	0.573	0.016	0.557	0	0
Mmd2	Schwann Cells	0.633722	0.553	0.017	0.536	0	0
Ptn	Schwann Cells	0.629326	0.628	0.11	0.518	0	0
Serpinh1	Schwann Cells	0.613967	0.612	0.069	0.543	0	0
Itm2b	Schwann Cells	0.610715	0.978	0.712	0.266	0	0
Atp1a2	Schwann Cells	0.60759	0.549	0.017	0.532	0	0
Cd59a	Schwann Cells	0.601815	0.578	0.051	0.527	0	0
Selenop	Schwann Cells	0.600898	0.605	0.077	0.528	0	0
Tsc22d4	Schwann Cells	0.596284	0.559	0.038	0.521	0	0
Pmp22	Schwann Cells	0.591162	0.671	0.213	0.458	0	0
Acsbg1	Schwann Cells	0.589113	0.535	0.017	0.518	0	0
Matn2	Schwann Cells	0.580525	0.522	0.012	0.51	0	0
Mt1	Schwann Cells	0.579728	0.574	0.099	0.475	0	0
Timp3	Schwann Cells	0.577749	0.558	0.05	0.508	0	0
Rhoc	Schwann Cells	0.558475	0.553	0.064	0.489	0	0
Phlda1	Schwann Cells	0.558007	0.46	0.053	0.407	0	0
Junb	Schwann Cells	0.556075	0.459	0.129	0.33	0	0
Id3	Schwann Cells	0.552803	0.564	0.103	0.461	0	0
Fos	Schwann Cells	0.550693	0.404	0.102	0.302	0	0
Phgdh	Schwann Cells	0.545682	0.494	0.016	0.478	0	0
Paqr6	Schwann Cells	0.541616	0.495	0.013	0.482	0	0
Rgcc	Schwann Cells	0.535653	0.504	0.05	0.454	0	0
Tspan15	Schwann Cells	0.529124	0.518	0.05	0.468	0	0
Ldhb	Schwann Cells	0.528	0.545	0.094	0.451	0	0
Gpr37l1	Schwann Cells	0.5257	0.485	0.012	0.473	0	0
Tmbim6	Schwann Cells	0.520213	0.626	0.183	0.443	0	0
Lgals3	Schwann Cells	0.514107	0.477	0.033	0.444	0	0
Scd1	Schwann Cells	0.5111	0.453	0.029	0.424	0	0
Fbln5	Schwann Cells	0.510975	0.453	0.015	0.438	0	0
Pdlim4	Schwann Cells	0.510091	0.476	0.02	0.456	0	0
Abca8a	Schwann Cells	0.507454	0.463	0.015	0.448	0	0
Ccn1	Schwann Cells	0.507271	0.34	0.041	0.299	0	0
Laptm4a	Schwann Cells	0.502247	0.685	0.275	0.41	0	0
Slc9a3r1	Schwann Cells	0.491591	0.451	0.022	0.429	0	0
Egfl8	Schwann Cells	0.489514	0.44	0.012	0.428	0	0
Lamp1	Schwann Cells	0.471101	0.625	0.23	0.395	0	0
B2m	Schwann Cells	0.464523	0.564	0.176	0.388	0	0
Cmtm5	Schwann Cells	0.463818	0.435	0.011	0.424	0	0
S100a16	Schwann Cells	0.457753	0.463	0.045	0.418	0	0
Ttyh1	Schwann Cells	0.454691	0.428	0.012	0.416	0	0
Fads2	Schwann Cells	0.433405	0.431	0.046	0.385	0	0
Serpine2	Schwann Cells	0.432118	0.426	0.054	0.372	0	0
Col3a1	Schwann Cells	0.427412	0.402	0.027	0.375	0	0
Sat1	Schwann Cells	0.424744	0.489	0.114	0.375	0	0
Mpz	Schwann Cells	0.423202	0.348	0.006	0.342	0	0
Plekhb1	Schwann Cells	0.418796	0.391	0.009	0.382	0	0
Ifitm3	Schwann Cells	0.408784	0.481	0.092	0.389	0	0
Mid1ip1	Schwann Cells	0.405794	0.458	0.101	0.357	0	0
Hmgcs1	Schwann Cells	0.401524	0.486	0.161	0.325	0	0
Nkain4	Schwann Cells	0.400727	0.372	0.014	0.358	0	0
Mal	Schwann Cells	0.391972	0.378	0.019	0.359	0	0
Ndrg1	Schwann Cells	0.388474	0.405	0.056	0.349	0	0
Sfrp1	Schwann Cells	0.384429	0.348	0.008	0.34	0	0
Tax1bp3	Schwann Cells	0.382708	0.418	0.075	0.343	0	0
S100a6	Schwann Cells	0.380594	0.526	0.16	0.366	0	0
Igfbp7	Schwann Cells	0.380021	0.501	0.113	0.388	0	0
Sema3b	Schwann Cells	0.372254	0.35	0.01	0.34	0	0
Fth1	Schwann Cells	0.369827	0.981	0.89	0.091	0	0
Ahnak	Schwann Cells	0.36666	0.389	0.052	0.337	0	0
Tbc1d10a	Schwann Cells	0.362691	0.36	0.021	0.339	0	0
Cebpd	Schwann Cells	0.362068	0.326	0.036	0.29	0	0
Slc43a3	Schwann Cells	0.357004	0.342	0.018	0.324	0	0
Entpd2	Schwann Cells	0.353727	0.333	0.013	0.32	0	0
Sbspon	Schwann Cells	0.350631	0.247	0.007	0.24	0	0
Hmgcs2	Schwann Cells	0.349403	0.325	0.008	0.317	0	0
Emp2	Schwann Cells	0.348572	0.34	0.016	0.324	0	0
Cadm4	Schwann Cells	0.34225	0.345	0.034	0.311	0	0
Sparcl1	Schwann Cells	0.342062	0.398	0.062	0.336	0	0
Lysmd2	Schwann Cells	0.335305	0.39	0.079	0.311	0	0
Emp3	Schwann Cells	0.333932	0.345	0.037	0.308	0	0
Wnt6	Schwann Cells	0.33088	0.319	0.01	0.309	0	0
Acot1	Schwann Cells	0.329473	0.311	0.01	0.301	0	0
Postn	Schwann Cells	0.329001	0.296	0.01	0.286	0	0
Itm2a	Schwann Cells	0.323443	0.323	0.024	0.299	0	0
Cyp2j6	Schwann Cells	0.323164	0.307	0.01	0.297	0	0
Lrrtm1	Schwann Cells	0.318984	0.301	0.012	0.289	0	0
Pmepa1	Schwann Cells	0.315801	0.304	0.016	0.288	0	0
Kcna1	Schwann Cells	0.314917	0.264	0.004	0.26	0	0
Col1a2	Schwann Cells	0.312757	0.319	0.021	0.298	0	0
Sorbs1	Schwann Cells	0.309952	0.309	0.024	0.285	0	0
Igfbp4	Schwann Cells	0.304008	0.321	0.046	0.275	0	0
Plaat3	Schwann Cells	0.302547	0.303	0.023	0.28	0	0
Lgi4	Schwann Cells	0.293329	0.277	0.007	0.27	0	0
Ntrk2	Schwann Cells	0.293171	0.287	0.011	0.276	0	0
Gpx8	Schwann Cells	0.291927	0.288	0.017	0.271	0	0
Matn4	Schwann Cells	0.286349	0.264	0.004	0.26	0	0
Socs3	Schwann Cells	0.281752	0.225	0.014	0.211	0	0
Ctnna1	Schwann Cells	0.278828	0.292	0.032	0.26	0	0
Sgce	Schwann Cells	0.272661	0.303	0.045	0.258	0	0
Dhh	Schwann Cells	0.268604	0.254	0.006	0.248	0	0
Fads1	Schwann Cells	0.267498	0.285	0.034	0.251	0	0
Slc27a1	Schwann Cells	0.266453	0.265	0.014	0.251	0	0
Zeb2	Schwann Cells	0.263278	0.263	0.019	0.244	0	0
Aatk	Schwann Cells	0.262423	0.261	0.023	0.238	0	0
Hes1	Schwann Cells	0.260032	0.247	0.026	0.221	0	0
Metrn	Schwann Cells	0.256685	0.25	0.007	0.243	0	0
Oat	Schwann Cells	0.30734	0.375	0.088	0.287	4.21289e-306	6.55947e-302
Hspa1a	Schwann Cells	0.405648	0.281	0.044	0.237	2.3103e-303	3.59714e-299
Tmod2	Schwann Cells	0.316976	0.375	0.092	0.283	1.35911e-297	2.11614e-293
Myl12a	Schwann Cells	0.359027	0.523	0.179	0.344	2.94253e-295	4.58152e-291
Fnta	Schwann Cells	0.327197	0.419	0.119	0.3	1.1482e-294	1.78775e-290
Tspan3	Schwann Cells	0.405097	0.634	0.32	0.314	1.00174e-284	1.55971e-280
Dbndd2	Schwann Cells	0.293195	0.35	0.083	0.267	1.05953e-280	1.64969e-276
Anxa5	Schwann Cells	0.348384	0.494	0.171	0.323	5.06878e-279	7.89209e-275
mt-Nd4	Schwann Cells	0.37466	0.899	0.726	0.173	3.86108e-278	6.0117e-274
Timp2	Schwann Cells	0.272456	0.337	0.078	0.259	2.53774e-267	3.95126e-263
Scp2	Schwann Cells	0.330487	0.46	0.16	0.3	5.72567e-264	8.91486e-260
H2-D1	Schwann Cells	0.420971	0.55	0.226	0.324	5.04145e-259	7.84953e-255
Selenom	Schwann Cells	0.353537	0.505	0.193	0.312	1.02636e-257	1.59804e-253
Aldh2	Schwann Cells	0.251506	0.297	0.062	0.235	6.88824e-257	1.0725e-252
H2-K1	Schwann Cells	0.284583	0.339	0.083	0.256	4.05815e-252	6.31855e-248
Tmem176a	Schwann Cells	0.261781	0.34	0.087	0.253	7.744e-240	1.20574e-235
Prdx6	Schwann Cells	0.375868	0.567	0.276	0.291	3.35071e-238	5.21705e-234
Aldoc	Schwann Cells	0.286669	0.339	0.092	0.247	2.61869e-236	4.0773e-232
Msmo1	Schwann Cells	0.316808	0.418	0.144	0.274	1.60287e-232	2.49567e-228
Sirt2	Schwann Cells	0.255289	0.318	0.082	0.236	3.31475e-229	5.16106e-225
Csrp1	Schwann Cells	0.287967	0.405	0.137	0.268	6.07692e-223	9.46177e-219
Arpc1a	Schwann Cells	0.339904	0.558	0.283	0.275	2.45839e-211	3.82772e-207
1810037I17Rik	Schwann Cells	0.291302	0.424	0.157	0.267	1.22702e-210	1.91047e-206
Klf6	Schwann Cells	0.282114	0.281	0.073	0.208	2.70265e-204	4.20803e-200
mt-Co1	Schwann Cells	0.312188	0.857	0.673	0.184	5.76567e-203	8.97715e-199
Mapre2	Schwann Cells	0.257279	0.344	0.115	0.229	1.9886e-190	3.09624e-186
mt-Atp6	Schwann Cells	0.307804	0.801	0.601	0.2	1.77033e-184	2.75641e-180
Ctsl	Schwann Cells	0.258296	0.382	0.146	0.236	1.56002e-174	2.42895e-170
Egr1	Schwann Cells	0.253793	0.239	0.06	0.179	1.61662e-174	2.51708e-170
Jun	Schwann Cells	0.397477	0.438	0.212	0.226	5.30259e-166	8.25613e-162
Pea15a	Schwann Cells	0.257693	0.399	0.165	0.234	2.94311e-163	4.58242e-159
Selenok	Schwann Cells	0.284452	0.701	0.487	0.214	1.02e-144	1.58814e-140
mt-Cytb	Schwann Cells	0.296211	0.698	0.494	0.204	2.70801e-134	4.21637e-130
Selenof	Schwann Cells	0.257502	0.54	0.324	0.216	8.988e-127	1.39943e-122
mt-Nd1	Schwann Cells	0.295697	0.802	0.637	0.165	4.36431e-121	6.79523e-117
Ier2	Schwann Cells	0.275123	0.301	0.126	0.175	2.55061e-119	3.9713e-115
Dcn	Fibroblasts	2.17653	0.993	0.004	0.989	0	0
Apod	Fibroblasts	1.59321	0.723	0.01	0.713	0	0
Lum	Fibroblasts	1.17531	0.709	0.001	0.708	0	0
Igfbp6	Fibroblasts	1.11987	0.695	0.001	0.694	0	0
Col1a1	Fibroblasts	1.11861	0.745	0.018	0.727	0	0
Serping1	Fibroblasts	1.02336	0.809	0.035	0.774	0	0
Pcolce	Fibroblasts	0.964126	0.723	0.017	0.706	0	0
Mfap5	Fibroblasts	0.897375	0.638	0.001	0.637	0	0
Clec3b	Fibroblasts	0.88505	0.638	0.004	0.634	0	0
Gpc3	Fibroblasts	0.843697	0.56	0.004	0.556	0	0
Smoc2	Fibroblasts	0.805932	0.532	0.004	0.528	0	0
Ccl11	Fibroblasts	0.747571	0.539	0.003	0.536	0	0
Mgp	Fibroblasts	0.674618	0.546	0.017	0.529	0	0
Bgn	Fibroblasts	0.64624	0.553	0.02	0.533	0	0
Spp1	Fibroblasts	0.624109	0.383	0.005	0.378	0	0
Dpep1	Fibroblasts	0.616196	0.447	0.001	0.446	0	0
Nupr1	Fibroblasts	0.489414	0.383	0.004	0.379	0	0
Vtn	Fibroblasts	0.43041	0.355	0.008	0.347	0	0
Steap4	Fibroblasts	0.418102	0.348	0.005	0.343	0	0
C1s1	Fibroblasts	0.404424	0.369	0.006	0.363	0	0
Col6a1	Fibroblasts	0.400886	0.362	0.004	0.358	0	0
Tgfbi	Fibroblasts	0.380604	0.319	0.004	0.315	0	0
Fn1	Fibroblasts	0.372981	0.305	0.003	0.302	0	0
Col6a2	Fibroblasts	0.351254	0.319	0.003	0.316	0	0
P2ry14	Fibroblasts	0.347123	0.312	0.005	0.307	0	0
Smim41	Fibroblasts	0.338131	0.255	0.001	0.254	0	0
Olfml3	Fibroblasts	0.289311	0.27	0.002	0.268	0	0
Prelp	Fibroblasts	0.278118	0.248	0.002	0.246	0	0
Sult5a1	Fibroblasts	0.276196	0.255	0	0.255	0	0
Wfdc1	Fibroblasts	0.309474	0.262	0.004	0.258	6.74571e-305	1.05031e-300
Crispld2	Fibroblasts	0.261585	0.199	0.002	0.197	1.46164e-290	2.27578e-286
Steap3	Fibroblasts	0.251561	0.206	0.002	0.204	1.75467e-287	2.73202e-283
Ecm1	Fibroblasts	0.518515	0.418	0.014	0.404	1.4268e-280	2.22152e-276
Srpx	Fibroblasts	0.45464	0.362	0.01	0.352	3.49207e-266	5.43716e-262
Cd302	Fibroblasts	0.425766	0.39	0.014	0.376	3.29536e-244	5.13087e-240
Islr	Fibroblasts	0.362897	0.312	0.008	0.304	1.06627e-238	1.66018e-234
Col3a1	Fibroblasts	1.22451	0.894	0.108	0.786	1.02976e-212	1.60334e-208
Col1a2	Fibroblasts	1.01932	0.801	0.084	0.717	4.55858e-210	7.09772e-206
Serpinf1	Fibroblasts	0.743638	0.567	0.039	0.528	4.26476e-208	6.64024e-204
Ifitm1	Fibroblasts	0.273396	0.248	0.006	0.242	7.91651e-202	1.2326e-197
Mmp2	Fibroblasts	0.546675	0.447	0.024	0.423	9.74734e-200	1.51766e-195
Gstm2	Fibroblasts	0.312489	0.291	0.009	0.282	5.64158e-197	8.78394e-193
Angptl7	Fibroblasts	0.353276	0.142	0.001	0.141	1.60321e-196	2.49621e-192
Fbn1	Fibroblasts	0.275145	0.255	0.007	0.248	4.74937e-191	7.39478e-187
Pid1	Fibroblasts	0.270867	0.262	0.008	0.254	1.0518e-183	1.63766e-179
Igf1	Fibroblasts	0.334012	0.298	0.012	0.286	5.50713e-165	8.57461e-161
Fzd2	Fibroblasts	0.294693	0.27	0.011	0.259	1.79574e-154	2.79597e-150
Cp	Fibroblasts	0.372645	0.312	0.016	0.296	4.09941e-146	6.38279e-142
Rasgrp2	Fibroblasts	0.284289	0.27	0.012	0.258	2.39374e-137	3.72706e-133
Gsn	Fibroblasts	1.36749	0.943	0.229	0.714	2.87933e-134	4.48311e-130
Pdlim2	Fibroblasts	0.311136	0.284	0.016	0.268	1.71818e-119	2.6752e-115
Col15a1	Fibroblasts	0.566339	0.404	0.034	0.37	1.06165e-118	1.65299e-114
Lpl	Fibroblasts	0.370808	0.248	0.012	0.236	2.30078e-115	3.58231e-111
Serpinh1	Fibroblasts	0.993638	0.858	0.191	0.667	4.39218e-112	6.83862e-108
Mgst1	Fibroblasts	0.412791	0.397	0.036	0.361	1.21273e-105	1.88823e-101
Kdelr3	Fibroblasts	0.302711	0.27	0.016	0.254	3.46804e-105	5.39974e-101
Igfbp7	Fibroblasts	1.03431	0.894	0.198	0.696	3.9677e-105	6.17772e-101
Ltbp4	Fibroblasts	0.357191	0.312	0.022	0.29	2.7329e-104	4.25512e-100
Cd34	Fibroblasts	0.349286	0.333	0.026	0.307	5.18231e-102	8.06886e-98
Rnase4	Fibroblasts	0.393429	0.355	0.031	0.324	1.78179e-99	2.77424e-95
Rcn3	Fibroblasts	0.553324	0.553	0.081	0.472	9.32705e-94	1.45222e-89
F3	Fibroblasts	0.297483	0.277	0.024	0.253	3.06028e-76	4.76486e-72
Ifitm3	Fibroblasts	0.733323	0.759	0.178	0.581	7.35437e-76	1.14507e-71
Cxcl12	Fibroblasts	0.331807	0.262	0.022	0.24	7.19847e-75	1.1208e-70
Il11ra1	Fibroblasts	0.369961	0.348	0.044	0.304	8.90305e-66	1.3862e-61
Itm2a	Fibroblasts	0.51721	0.496	0.091	0.405	7.16331e-64	1.11533e-59
Ifitm2	Fibroblasts	0.758676	0.837	0.319	0.518	7.76581e-63	1.20914e-58
Ppic	Fibroblasts	0.372091	0.39	0.058	0.332	1.02872e-60	1.60172e-56
Fstl1	Fibroblasts	0.343987	0.369	0.054	0.315	2.10821e-58	3.28249e-54
Adm	Fibroblasts	0.323951	0.255	0.027	0.228	1.73008e-57	2.69374e-53
Cyba	Fibroblasts	0.370175	0.404	0.066	0.338	2.41837e-55	3.7654e-51
Slc29a1	Fibroblasts	0.361648	0.362	0.06	0.302	1.20753e-50	1.88012e-46
Gstm1	Fibroblasts	0.517238	0.553	0.144	0.409	3.42689e-48	5.33566e-44
Fcgrt	Fibroblasts	0.380092	0.411	0.079	0.332	3.85659e-48	6.00472e-44
Sdc2	Fibroblasts	0.356219	0.355	0.061	0.294	2.44472e-47	3.80643e-43
Fth1	Fibroblasts	0.498067	1	0.911	0.089	8.92088e-46	1.38898e-41
Eva1b	Fibroblasts	0.301158	0.298	0.046	0.252	1.93157e-44	3.00745e-40
Oaf	Fibroblasts	0.34788	0.312	0.052	0.26	6.87089e-43	1.0698e-38
Cyb5a	Fibroblasts	0.536392	0.674	0.24	0.434	2.643e-42	4.11516e-38
Sparc	Fibroblasts	0.751103	0.887	0.334	0.553	2.15709e-40	3.35859e-36
Ifngr1	Fibroblasts	0.294722	0.305	0.054	0.251	5.4496e-39	8.48503e-35
Cd81	Fibroblasts	0.608336	0.908	0.607	0.301	2.64811e-38	4.12311e-34
Cd63	Fibroblasts	0.602301	0.809	0.355	0.454	7.14246e-37	1.11208e-32
Laptm4a	Fibroblasts	0.57564	0.752	0.368	0.384	7.87169e-37	1.22562e-32
Gpx8	Fibroblasts	0.304621	0.362	0.079	0.283	2.40094e-34	3.73826e-30
Copz2	Fibroblasts	0.29608	0.277	0.051	0.226	3.2751e-34	5.09932e-30
Rarres2	Fibroblasts	0.463966	0.603	0.193	0.41	2.25909e-33	3.5174e-29
Cebpb	Fibroblasts	0.301328	0.291	0.059	0.232	3.63429e-31	5.65859e-27
Entpd2	Fibroblasts	0.328107	0.348	0.087	0.261	4.2204e-28	6.57117e-24
Cygb	Fibroblasts	0.252184	0.241	0.046	0.195	1.64048e-27	2.55423e-23
Ctsl	Fibroblasts	0.405431	0.525	0.199	0.326	1.69025e-25	2.63172e-21
Timp2	Fibroblasts	0.341448	0.426	0.137	0.289	1.56926e-24	2.44334e-20
Lgals1	Fibroblasts	0.485255	0.695	0.321	0.374	1.68815e-24	2.62845e-20
S100a6	Fibroblasts	0.437753	0.589	0.243	0.346	9.80309e-24	1.52634e-19
Emp3	Fibroblasts	0.275506	0.369	0.108	0.261	1.17887e-22	1.8355e-18
Igfbp4	Fibroblasts	0.315598	0.355	0.109	0.246	1.59265e-21	2.47975e-17
Cavin3	Fibroblasts	0.298123	0.369	0.115	0.254	4.60277e-21	7.16652e-17
Malat1	Fibroblasts	0.395468	0.986	0.896	0.09	5.62419e-21	8.75686e-17
Cebpd	Fibroblasts	0.359832	0.333	0.103	0.23	9.15558e-21	1.42552e-16
Ctsb	Fibroblasts	0.466103	0.667	0.344	0.323	1.38067e-20	2.14971e-16
Vkorc1	Fibroblasts	0.257727	0.291	0.082	0.209	2.11834e-20	3.29825e-16
Tmed3	Fibroblasts	0.277696	0.305	0.09	0.215	3.66709e-20	5.70966e-16
Selenom	Fibroblasts	0.392663	0.567	0.265	0.302	2.60172e-19	4.05088e-15
Tsc22d3	Fibroblasts	0.364565	0.454	0.187	0.267	5.57473e-19	8.67985e-15
Maged2	Fibroblasts	0.283716	0.34	0.116	0.224	2.24091e-18	3.4891e-14
Hspg2	Fibroblasts	0.251262	0.255	0.073	0.182	2.42808e-17	3.78052e-13
Ppib	Fibroblasts	0.34205	0.546	0.275	0.271	2.44313e-17	3.80395e-13
Selenop	Fibroblasts	0.326842	0.482	0.2	0.282	6.23265e-17	9.70424e-13
Apoe	Fibroblasts	0.492395	0.957	0.565	0.392	3.2801e-16	5.10712e-12
Itm2b	Fibroblasts	0.32239	0.972	0.773	0.199	1.55554e-15	2.42198e-11
Trf	Fibroblasts	0.360201	0.298	0.107	0.191	2.18884e-15	3.40803e-11
Sparcl1	Fibroblasts	0.28172	0.376	0.14	0.236	2.38906e-15	3.71976e-11
Ctsz	Fibroblasts	0.250128	0.411	0.17	0.241	6.4834e-15	1.00947e-10
Cst3	Fibroblasts	0.323928	0.936	0.669	0.267	1.45547e-13	2.26617e-09
Myl12a	Fibroblasts	0.292823	0.496	0.259	0.237	2.40831e-12	3.74974e-08
Tmed9	Fibroblasts	0.253452	0.468	0.274	0.194	1.6456e-09	2.5622e-05
Gpx3	Fibroblasts	0.285787	0.191	0.073	0.118	1.06319e-08	0.000165538
Serf2	Fibroblasts	0.254897	0.596	0.457	0.139	9.42643e-08	0.00146769
Myl9	Myofibroblasts	1.35575	0.815	0.043	0.772	0	0
Ndufa4l2	Myofibroblasts	1.208	0.851	0.005	0.846	0	0
Acta2	Myofibroblasts	1.12349	0.47	0.002	0.468	0	0
Rgs5	Myofibroblasts	1.08305	0.661	0.006	0.655	0	0
Tpm2	Myofibroblasts	0.985792	0.589	0.007	0.582	0	0
Tagln	Myofibroblasts	0.939428	0.482	0.01	0.472	0	0
Cox4i2	Myofibroblasts	0.787211	0.583	0.003	0.58	0	0
Higd1b	Myofibroblasts	0.677813	0.494	0.001	0.493	0	0
Vtn	Myofibroblasts	0.647944	0.5	0.005	0.495	0	0
Nrip2	Myofibroblasts	0.643017	0.476	0.007	0.469	0	0
Mustn1	Myofibroblasts	0.617242	0.423	0.007	0.416	0	0
Rbpms	Myofibroblasts	0.612421	0.542	0.026	0.516	0	0
Des	Myofibroblasts	0.547184	0.464	0.001	0.463	0	0
Gja4	Myofibroblasts	0.526598	0.417	0.005	0.412	0	0
Fabp4	Myofibroblasts	0.518482	0.345	0.007	0.338	0	0
Ifitm1	Myofibroblasts	0.513052	0.333	0.004	0.329	0	0
Aspn	Myofibroblasts	0.50994	0.44	0.002	0.438	0	0
Kcnj8	Myofibroblasts	0.477042	0.351	0.001	0.35	0	0
Myh11	Myofibroblasts	0.419326	0.28	0	0.28	0	0
Notch3	Myofibroblasts	0.406928	0.363	0.002	0.361	0	0
Map3k7cl	Myofibroblasts	0.357173	0.232	0	0.232	0	0
Steap4	Myofibroblasts	0.347834	0.286	0.005	0.281	0	0
Pdgfrb	Myofibroblasts	0.322685	0.286	0.004	0.282	0	0
Mylk	Myofibroblasts	0.332794	0.274	0.005	0.269	6.31031e-303	9.82515e-299
Igfbp5	Myofibroblasts	0.303103	0.22	0.003	0.217	4.5472e-300	7.07998e-296
Mfge8	Myofibroblasts	0.703512	0.595	0.039	0.556	2.91799e-268	4.54331e-264
Rem1	Myofibroblasts	0.280864	0.28	0.007	0.273	1.00116e-255	1.55881e-251
Ppp1r14a	Myofibroblasts	0.326324	0.268	0.007	0.261	4.59844e-239	7.15977e-235
Errfi1	Myofibroblasts	0.348736	0.315	0.011	0.304	4.40344e-231	6.85616e-227
Mef2c	Myofibroblasts	0.363207	0.339	0.013	0.326	2.95804e-225	4.60566e-221
Ptp4a3	Myofibroblasts	0.851305	0.679	0.067	0.612	1.54362e-218	2.40341e-214
Rasgrp2	Myofibroblasts	0.32184	0.304	0.011	0.293	5.54418e-210	8.63228e-206
Tinagl1	Myofibroblasts	0.586002	0.5	0.036	0.464	4.18675e-199	6.51878e-195
Sept4	Myofibroblasts	0.523157	0.399	0.022	0.377	3.76815e-198	5.86701e-194
P2ry14	Myofibroblasts	0.257319	0.22	0.006	0.214	2.97505e-189	4.63215e-185
Esam	Myofibroblasts	0.495077	0.47	0.033	0.437	8.06718e-182	1.25606e-177
Igfbp7	Myofibroblasts	1.24539	0.946	0.195	0.751	3.48972e-157	5.43349e-153
Ccl11	Myofibroblasts	0.254857	0.196	0.007	0.189	6.82265e-143	1.06229e-138
Gucy1b1	Myofibroblasts	0.395545	0.369	0.027	0.342	1.12894e-141	1.75776e-137
Gm13889	Myofibroblasts	0.781749	0.661	0.101	0.56	7.93983e-136	1.23623e-131
Mgp	Myofibroblasts	0.36573	0.298	0.019	0.279	3.41867e-127	5.32287e-123
Rasl11a	Myofibroblasts	0.264067	0.214	0.01	0.204	3.47255e-124	5.40676e-120
Tm4sf1	Myofibroblasts	0.730885	0.661	0.122	0.539	7.63546e-108	1.18884e-103
Gng11	Myofibroblasts	0.53678	0.458	0.059	0.399	2.45616e-102	3.82425e-98
Tpm1	Myofibroblasts	0.729872	0.56	0.104	0.456	4.05327e-92	6.31094e-88
Cavin3	Myofibroblasts	0.645503	0.554	0.112	0.442	1.39556e-79	2.17289e-75
Serping1	Myofibroblasts	0.360415	0.339	0.04	0.299	9.59315e-79	1.49365e-74
Sparcl1	Myofibroblasts	0.644177	0.613	0.136	0.477	1.23309e-76	1.91992e-72
Hspb2	Myofibroblasts	0.275306	0.25	0.023	0.227	1.42499e-75	2.21871e-71
Il34	Myofibroblasts	0.314752	0.304	0.034	0.27	2.45086e-74	3.81599e-70
Ehd2	Myofibroblasts	0.324582	0.345	0.048	0.297	3.71726e-67	5.78778e-63
Nrarp	Myofibroblasts	0.338697	0.315	0.042	0.273	7.36639e-65	1.14695e-60
Malat1	Myofibroblasts	0.65776	1	0.895	0.105	1.22567e-63	1.90837e-59
Flna	Myofibroblasts	0.300788	0.256	0.029	0.227	3.45939e-63	5.38627e-59
Crip1	Myofibroblasts	0.844761	0.815	0.341	0.474	4.58081e-63	7.13232e-59
Ifitm3	Myofibroblasts	0.619489	0.643	0.178	0.465	1.6982e-58	2.6441e-54
Phlda1	Myofibroblasts	0.636274	0.56	0.145	0.415	2.49049e-57	3.87769e-53
Gstm1	Myofibroblasts	0.534717	0.542	0.143	0.399	1.08321e-55	1.68655e-51
Ebf1	Myofibroblasts	0.338864	0.333	0.057	0.276	2.87599e-52	4.47792e-48
Sparc	Myofibroblasts	0.73862	0.97	0.332	0.638	5.50999e-52	8.57906e-48
Ift43	Myofibroblasts	0.322366	0.321	0.055	0.266	1.75156e-49	2.72718e-45
Laptm4a	Myofibroblasts	0.600483	0.756	0.367	0.389	8.8466e-42	1.37742e-37
Ccnd2	Myofibroblasts	0.266921	0.256	0.042	0.214	1.38548e-41	2.15719e-37
Itm2b	Myofibroblasts	0.493914	0.988	0.773	0.215	2.68384e-41	4.17874e-37
Col4a2	Myofibroblasts	0.270569	0.274	0.048	0.226	1.93668e-40	3.01541e-36
Serpine2	Myofibroblasts	0.428499	0.482	0.138	0.344	1.32037e-39	2.05581e-35
Dtx3	Myofibroblasts	0.367663	0.411	0.11	0.301	3.23328e-38	5.03422e-34
Tesc	Myofibroblasts	0.340693	0.351	0.081	0.27	3.96865e-38	6.17919e-34
Rcan2	Myofibroblasts	0.293648	0.298	0.06	0.238	1.0667e-37	1.66084e-33
Myl6	Myofibroblasts	0.669914	0.774	0.509	0.265	3.10282e-37	4.8311e-33
Bcam	Myofibroblasts	0.358334	0.369	0.091	0.278	1.64769e-36	2.56546e-32
Tsc22d1	Myofibroblasts	0.48205	0.637	0.26	0.377	3.45608e-36	5.38112e-32
Rgs4	Myofibroblasts	0.377042	0.423	0.117	0.306	6.58464e-36	1.02523e-31
Lhfp	Myofibroblasts	0.300663	0.292	0.061	0.231	1.40415e-34	2.18627e-30
Ifngr2	Myofibroblasts	0.301228	0.298	0.067	0.231	1.15835e-33	1.80355e-29
Hspa1a	Myofibroblasts	0.427446	0.369	0.097	0.272	4.59641e-32	7.15661e-28
Cald1	Myofibroblasts	0.37235	0.411	0.132	0.279	2.31448e-29	3.60365e-25
Crip2	Myofibroblasts	0.441278	0.768	0.406	0.362	3.745e-27	5.83097e-23
Timp3	Myofibroblasts	0.373003	0.464	0.167	0.297	4.66907e-26	7.26975e-22
Serpinh1	Myofibroblasts	0.349205	0.524	0.195	0.329	1.33948e-25	2.08557e-21
Rarres2	Myofibroblasts	0.335047	0.53	0.193	0.337	6.44843e-25	1.00402e-20
Mgst3	Myofibroblasts	0.347021	0.458	0.176	0.282	2.37704e-24	3.70105e-20
Rhob	Myofibroblasts	0.296926	0.339	0.107	0.232	9.59016e-24	1.49319e-19
Cd81	Myofibroblasts	0.41812	0.839	0.607	0.232	2.8398e-23	4.42157e-19
Cryab	Myofibroblasts	0.334667	0.452	0.166	0.286	3.72923e-23	5.80641e-19
Nbl1	Myofibroblasts	0.26547	0.333	0.104	0.229	1.44215e-22	2.24543e-18
Myl12a	Myofibroblasts	0.321436	0.542	0.257	0.285	8.07609e-19	1.25745e-14
Pkig	Myofibroblasts	0.299701	0.393	0.166	0.227	3.91362e-18	6.0935e-14
H3f3b	Myofibroblasts	0.273322	0.994	0.888	0.106	7.62771e-18	1.18763e-13
Uba2	Myofibroblasts	0.306661	0.351	0.139	0.212	1.44867e-17	2.25558e-13
Lgals1	Myofibroblasts	0.357771	0.619	0.322	0.297	2.62393e-17	4.08545e-13
Sept7	Myofibroblasts	0.339348	0.47	0.241	0.229	1.00968e-16	1.57208e-12
Tprgl	Myofibroblasts	0.323059	0.577	0.321	0.256	1.12728e-16	1.75518e-12
Ifitm2	Myofibroblasts	0.365341	0.565	0.322	0.243	1.74134e-16	2.71126e-12
Rsu1	Myofibroblasts	0.259188	0.423	0.186	0.237	3.05817e-16	4.76156e-12
Ech1	Myofibroblasts	0.258624	0.333	0.133	0.2	1.52639e-15	2.37659e-11
Drap1	Myofibroblasts	0.26598	0.363	0.156	0.207	1.90868e-15	2.97182e-11
Oaz2	Myofibroblasts	0.304686	0.429	0.215	0.214	4.86272e-15	7.57126e-11
Cystm1	Myofibroblasts	0.264302	0.452	0.206	0.246	1.45993e-14	2.27311e-10
Cd63	Myofibroblasts	0.304126	0.649	0.357	0.292	8.16948e-14	1.27199e-09
Csrp1	Myofibroblasts	0.33925	0.387	0.198	0.189	1.29482e-13	2.01604e-09
Col3a1	Myofibroblasts	0.255118	0.292	0.115	0.177	1.5085e-13	2.34874e-09
Ndrg2	Myofibroblasts	0.26088	0.512	0.266	0.246	3.87888e-12	6.03942e-08
Dstn	Myofibroblasts	0.336002	0.5	0.356	0.144	7.7267e-11	1.20305e-06
Jund	Myofibroblasts	0.265795	0.708	0.632	0.076	1.9975e-08	0.000311011
Igfbp7	Endothelial Cells	1.55056	0.966	0.171	0.795	0	0
Ly6c1	Endothelial Cells	1.34234	0.855	0.002	0.853	0	0
Ly6e	Endothelial Cells	1.07587	0.824	0.075	0.749	0	0
Egfl7	Endothelial Cells	1.03899	0.782	0.047	0.735	0	0
Ifitm3	Endothelial Cells	1.02302	0.874	0.153	0.721	0	0
Rbp7	Endothelial Cells	0.943683	0.646	0.001	0.645	0	0
Cldn5	Endothelial Cells	0.914193	0.627	0.001	0.626	0	0
Esam	Endothelial Cells	0.907635	0.706	0.009	0.697	0	0
Ly6a	Endothelial Cells	0.833481	0.648	0.002	0.646	0	0
Tm4sf1	Endothelial Cells	0.79612	0.723	0.102	0.621	0	0
Plvap	Endothelial Cells	0.768104	0.558	0.002	0.556	0	0
Cav1	Endothelial Cells	0.765723	0.637	0.006	0.631	0	0
Klf2	Endothelial Cells	0.748918	0.593	0.033	0.56	0	0
Scarb1	Endothelial Cells	0.744434	0.581	0.038	0.543	0	0
Aqp1	Endothelial Cells	0.722661	0.486	0.008	0.478	0	0
Hspb1	Endothelial Cells	0.710428	0.612	0.061	0.551	0	0
Cd34	Endothelial Cells	0.686356	0.566	0.005	0.561	0	0
Emcn	Endothelial Cells	0.676575	0.585	0.003	0.582	0	0
Slc9a3r2	Endothelial Cells	0.676146	0.593	0.046	0.547	0	0
Flt1	Endothelial Cells	0.667556	0.566	0	0.566	0	0
Ctla2a	Endothelial Cells	0.667184	0.516	0.003	0.513	0	0
Gpihbp1	Endothelial Cells	0.659974	0.503	0	0.503	0	0
Pecam1	Endothelial Cells	0.63614	0.574	0.026	0.548	0	0
Sox17	Endothelial Cells	0.628427	0.528	0	0.528	0	0
Id1	Endothelial Cells	0.605655	0.518	0.024	0.494	0	0
Gimap6	Endothelial Cells	0.604239	0.52	0.005	0.515	0	0
Ecscr	Endothelial Cells	0.598571	0.518	0.002	0.516	0	0
Txnip	Endothelial Cells	0.579518	0.558	0.041	0.517	0	0
Abcg2	Endothelial Cells	0.573302	0.511	0.011	0.5	0	0
Ramp2	Endothelial Cells	0.572489	0.558	0.061	0.497	0	0
Gng11	Endothelial Cells	0.555862	0.526	0.043	0.483	0	0
Tshz2	Endothelial Cells	0.530626	0.482	0.031	0.451	0	0
Cxcl12	Endothelial Cells	0.497054	0.411	0.007	0.404	0	0
Cavin2	Endothelial Cells	0.490329	0.428	0.007	0.421	0	0
Tinagl1	Endothelial Cells	0.488796	0.434	0.024	0.41	0	0
C130074G19Rik	Endothelial Cells	0.484899	0.424	0.001	0.423	0	0
Eng	Endothelial Cells	0.466943	0.424	0.004	0.42	0	0
Pltp	Endothelial Cells	0.459004	0.409	0.006	0.403	0	0
Kank3	Endothelial Cells	0.45745	0.424	0.01	0.414	0	0
Epas1	Endothelial Cells	0.456732	0.409	0.015	0.394	0	0
Itih5	Endothelial Cells	0.443355	0.43	0.041	0.389	0	0
Gimap1	Endothelial Cells	0.442087	0.409	0.003	0.406	0	0
Net1	Endothelial Cells	0.433801	0.396	0.016	0.38	0	0
Lmo2	Endothelial Cells	0.431486	0.394	0.007	0.387	0	0
Srgn	Endothelial Cells	0.424131	0.396	0.01	0.386	0	0
Grrp1	Endothelial Cells	0.424127	0.392	0	0.392	0	0
Col4a2	Endothelial Cells	0.418122	0.424	0.034	0.39	0	0
Abcb1a	Endothelial Cells	0.412709	0.377	0.006	0.371	0	0
Cdh5	Endothelial Cells	0.406182	0.38	0	0.38	0	0
Slc2a1	Endothelial Cells	0.381962	0.3	0.016	0.284	0	0
Sgms1	Endothelial Cells	0.381092	0.373	0.021	0.352	0	0
Rflnb	Endothelial Cells	0.377139	0.331	0.007	0.324	0	0
Thrsp	Endothelial Cells	0.37428	0.34	0.008	0.332	0	0
Smco4	Endothelial Cells	0.370789	0.369	0.025	0.344	0	0
Gimap5	Endothelial Cells	0.367375	0.363	0.001	0.362	0	0
Cav2	Endothelial Cells	0.364805	0.329	0.011	0.318	0	0
Cracr2b	Endothelial Cells	0.354487	0.335	0.003	0.332	0	0
Lrg1	Endothelial Cells	0.351688	0.233	0.001	0.232	0	0
Anxa3	Endothelial Cells	0.34473	0.321	0.006	0.315	0	0
Rbpms	Endothelial Cells	0.344139	0.356	0.018	0.338	0	0
Cd93	Endothelial Cells	0.342932	0.317	0.001	0.316	0	0
Car4	Endothelial Cells	0.341714	0.256	0.001	0.255	0	0
Smagp	Endothelial Cells	0.338686	0.325	0.004	0.321	0	0
Ushbp1	Endothelial Cells	0.337651	0.319	0.002	0.317	0	0
Ptprb	Endothelial Cells	0.334937	0.308	0.001	0.307	0	0
Tmem88	Endothelial Cells	0.33409	0.302	0.001	0.301	0	0
St3gal6	Endothelial Cells	0.333163	0.342	0.016	0.326	0	0
F11r	Endothelial Cells	0.332702	0.319	0.002	0.317	0	0
Gimap4	Endothelial Cells	0.328991	0.315	0.002	0.313	0	0
Grap	Endothelial Cells	0.325792	0.3	0.002	0.298	0	0
Depp1	Endothelial Cells	0.325424	0.237	0.001	0.236	0	0
Kdr	Endothelial Cells	0.322276	0.31	0	0.31	0	0
Slc39a8	Endothelial Cells	0.317445	0.283	0.001	0.282	0	0
Podxl	Endothelial Cells	0.315772	0.289	0.002	0.287	0	0
Mgp	Endothelial Cells	0.313403	0.27	0.012	0.258	0	0
Prom1	Endothelial Cells	0.312401	0.287	0.008	0.279	0	0
Mfsd2a	Endothelial Cells	0.306698	0.272	0.013	0.259	0	0
Elk3	Endothelial Cells	0.295401	0.287	0.006	0.281	0	0
Adgrl4	Endothelial Cells	0.294688	0.279	0	0.279	0	0
Rasip1	Endothelial Cells	0.292693	0.287	0.002	0.285	0	0
Efna1	Endothelial Cells	0.292331	0.285	0.006	0.279	0	0
BC028528	Endothelial Cells	0.288639	0.273	0.005	0.268	0	0
Icam2	Endothelial Cells	0.284144	0.279	0.002	0.277	0	0
Bvht	Endothelial Cells	0.282314	0.262	0.002	0.26	0	0
Jam2	Endothelial Cells	0.279086	0.27	0.01	0.26	0	0
Lpar6	Endothelial Cells	0.278664	0.26	0.007	0.253	0	0
Mmrn2	Endothelial Cells	0.265769	0.26	0	0.26	0	0
Hoxd9	Endothelial Cells	0.264959	0.258	0.008	0.25	0	0
Vwf	Endothelial Cells	0.262762	0.239	0.001	0.238	0	0
Gngt2	Endothelial Cells	0.262509	0.258	0.008	0.25	0	0
Ets2	Endothelial Cells	0.259327	0.25	0.009	0.241	0	0
Adgrf5	Endothelial Cells	0.255328	0.243	0	0.243	0	0
Cavin3	Endothelial Cells	0.618239	0.614	0.095	0.519	2.85894e-302	4.45137e-298
Id3	Endothelial Cells	0.897331	0.792	0.187	0.605	1.9698e-298	3.06698e-294
Arhgap31	Endothelial Cells	0.321024	0.321	0.023	0.298	9.0753e-283	1.41302e-278
Sparcl1	Endothelial Cells	0.726158	0.642	0.12	0.522	3.14064e-278	4.88998e-274
Ppic	Endothelial Cells	0.393466	0.424	0.045	0.379	2.53976e-274	3.95441e-270
Gas6	Endothelial Cells	0.283587	0.287	0.019	0.268	5.45782e-263	8.49782e-259
Bst2	Endothelial Cells	0.411999	0.421	0.049	0.372	3.62635e-255	5.64623e-251
Plpp3	Endothelial Cells	0.437616	0.434	0.056	0.378	1.54074e-242	2.39893e-238
Prcp	Endothelial Cells	0.313925	0.3	0.026	0.274	9.33876e-233	1.45405e-228
Sult1a1	Endothelial Cells	0.270006	0.273	0.021	0.252	7.11758e-227	1.10821e-222
Tsc22d1	Endothelial Cells	0.81405	0.753	0.243	0.51	2.76386e-225	4.30333e-221
Nfkbia	Endothelial Cells	0.454417	0.497	0.079	0.418	3.55273e-225	5.5316e-221
Vamp5	Endothelial Cells	0.308113	0.304	0.027	0.277	6.75844e-223	1.05229e-218
Marc2	Endothelial Cells	0.443355	0.476	0.078	0.398	3.11559e-214	4.85097e-210
Ddit4	Endothelial Cells	0.421956	0.424	0.063	0.361	3.23098e-207	5.03063e-203
Lims2	Endothelial Cells	0.265388	0.272	0.023	0.249	3.21155e-205	5.00039e-201
Nrp1	Endothelial Cells	0.275056	0.277	0.025	0.252	2.05922e-200	3.2062e-196
Cavin1	Endothelial Cells	0.261701	0.264	0.023	0.241	1.43111e-194	2.22824e-190
Sparc	Endothelial Cells	0.882211	0.929	0.314	0.615	5.36996e-191	8.36102e-187
Gnai2	Endothelial Cells	0.592702	0.654	0.18	0.474	2.1477e-189	3.34396e-185
Nfib	Endothelial Cells	0.304472	0.325	0.039	0.286	1.29668e-188	2.01893e-184
Eva1b	Endothelial Cells	0.286503	0.317	0.036	0.281	5.22279e-187	8.13189e-183
Fcgrt	Endothelial Cells	0.364342	0.424	0.067	0.357	8.1993e-187	1.27663e-182
Glul	Endothelial Cells	0.610987	0.545	0.125	0.42	1.71084e-186	2.66377e-182
Ostf1	Endothelial Cells	0.418601	0.463	0.086	0.377	2.88755e-180	4.49591e-176
Gdpd3	Endothelial Cells	0.356667	0.373	0.056	0.317	1.85413e-176	2.88687e-172
Ccdc85b	Endothelial Cells	0.421774	0.467	0.091	0.376	2.87318e-173	4.47355e-169
Arl4a	Endothelial Cells	0.312845	0.331	0.044	0.287	3.65844e-173	5.6962e-169
Myl12a	Endothelial Cells	0.593154	0.721	0.24	0.481	9.84498e-170	1.53286e-165
Ifitm2	Endothelial Cells	0.637673	0.776	0.304	0.472	1.4024e-162	2.18353e-158
Tpst2	Endothelial Cells	0.262536	0.296	0.037	0.259	9.85501e-162	1.53443e-157
Iqgap1	Endothelial Cells	0.287704	0.323	0.048	0.275	1.57954e-149	2.45935e-145
Fabp4	Endothelial Cells	0.341204	0.128	0.006	0.122	1.36832e-148	2.13047e-144
Mgll	Endothelial Cells	0.320816	0.327	0.051	0.276	1.00227e-147	1.56053e-143
Crip2	Endothelial Cells	0.610542	0.837	0.391	0.446	7.55045e-142	1.1756e-137
Tspan13	Endothelial Cells	0.537095	0.654	0.234	0.42	5.54491e-137	8.63342e-133
Slc3a2	Endothelial Cells	0.461186	0.501	0.134	0.367	2.01681e-135	3.14017e-131
S100a16	Endothelial Cells	0.427028	0.514	0.129	0.385	2.06305e-135	3.21217e-131
Fxyd5	Endothelial Cells	0.32349	0.35	0.065	0.285	6.8068e-128	1.05982e-123
Mxd4	Endothelial Cells	0.299841	0.348	0.066	0.282	3.87975e-124	6.04077e-120
Rps14	Endothelial Cells	0.421775	0.979	0.838	0.141	5.98382e-120	9.31681e-116
Col4a1	Endothelial Cells	0.291474	0.327	0.061	0.266	3.1152e-118	4.85036e-114
Cd200	Endothelial Cells	0.367304	0.428	0.106	0.322	1.6333e-116	2.54305e-112
Dusp1	Endothelial Cells	0.382185	0.417	0.104	0.313	5.04393e-110	7.8534e-106
Spock2	Endothelial Cells	0.28066	0.279	0.049	0.23	2.06802e-109	3.21991e-105
Atox1	Endothelial Cells	0.447454	0.593	0.212	0.381	3.70624e-108	5.77061e-104
Tspo	Endothelial Cells	0.415185	0.585	0.208	0.377	3.06332e-102	4.76959e-98
B2m	Endothelial Cells	0.487314	0.658	0.251	0.407	7.44841e-102	1.15972e-97
Snx3	Endothelial Cells	0.443384	0.576	0.219	0.357	1.12815e-100	1.75654e-96
Mpzl1	Endothelial Cells	0.274478	0.321	0.069	0.252	1.48778e-98	2.31648e-94
H2-D1	Endothelial Cells	0.526684	0.667	0.287	0.38	2.34377e-98	3.64924e-94
Fam181b	Endothelial Cells	0.282036	0.34	0.077	0.263	7.18779e-97	1.11914e-92
Rpl18a	Endothelial Cells	0.365926	0.989	0.874	0.115	2.24645e-94	3.49773e-90
Psmb8	Endothelial Cells	0.264699	0.325	0.073	0.252	1.12244e-93	1.74763e-89
Bcam	Endothelial Cells	0.274448	0.348	0.083	0.265	1.07699e-91	1.67688e-87
S100a13	Endothelial Cells	0.275177	0.342	0.082	0.26	8.89746e-91	1.38533e-86
Sptbn1	Endothelial Cells	0.340161	0.451	0.139	0.312	1.04561e-89	1.62801e-85
Rnaset2a	Endothelial Cells	0.267552	0.34	0.081	0.259	1.30801e-89	2.03657e-85
Rps27rt	Endothelial Cells	0.384762	0.472	0.16	0.312	1.22687e-88	1.91024e-84
Rps6	Endothelial Cells	0.336857	0.985	0.876	0.109	2.55474e-87	3.97773e-83
Plpp1	Endothelial Cells	0.310655	0.379	0.104	0.275	1.38196e-86	2.15171e-82
Tsc22d3	Endothelial Cells	0.415546	0.495	0.177	0.318	1.4614e-86	2.2754e-82
Snrk	Endothelial Cells	0.256924	0.289	0.064	0.225	3.64074e-85	5.66863e-81
Igfbp4	Endothelial Cells	0.296509	0.375	0.1	0.275	1.435e-84	2.2343e-80
Bsg	Endothelial Cells	0.462929	0.862	0.692	0.17	1.40611e-78	2.18932e-74
Rpl37a	Endothelial Cells	0.381542	0.889	0.689	0.2	2.12308e-76	3.30564e-72
Tmem176a	Endothelial Cells	0.318312	0.423	0.135	0.288	9.94029e-76	1.5477e-71
Pkig	Endothelial Cells	0.315383	0.444	0.156	0.288	4.64174e-72	7.22719e-68
Serpinh1	Endothelial Cells	0.333181	0.514	0.185	0.329	3.5766e-71	5.56877e-67
Rps19	Endothelial Cells	0.322218	0.971	0.834	0.137	3.78403e-71	5.89173e-67
Gm13889	Endothelial Cells	0.293958	0.338	0.098	0.24	6.66627e-71	1.03794e-66
H2-K1	Endothelial Cells	0.324324	0.405	0.133	0.272	2.09529e-70	3.26237e-66
Tcf4	Endothelial Cells	0.35015	0.493	0.196	0.297	3.5468e-69	5.52236e-65
Cd81	Endothelial Cells	0.402613	0.895	0.597	0.298	5.22351e-67	8.13301e-63
Timp3	Endothelial Cells	0.296195	0.447	0.159	0.288	1.02081e-62	1.58941e-58
Cd151	Endothelial Cells	0.301735	0.432	0.163	0.269	2.0616e-62	3.20991e-58
Fth1	Endothelial Cells	0.317738	0.994	0.908	0.086	1.77399e-58	2.7621e-54
Ier2	Endothelial Cells	0.331263	0.417	0.156	0.261	1.68547e-57	2.62427e-53
Selenop	Endothelial Cells	0.30536	0.484	0.19	0.294	5.81759e-55	9.05799e-51
Rpl37	Endothelial Cells	0.343675	0.765	0.552	0.213	2.90815e-52	4.52798e-48
Rps23	Endothelial Cells	0.301254	0.883	0.721	0.162	1.08204e-51	1.68474e-47
Cst3	Endothelial Cells	0.377107	0.929	0.66	0.269	3.77368e-50	5.87563e-46
Nop53	Endothelial Cells	0.289806	0.453	0.205	0.248	1.87705e-49	2.92257e-45
Tmsb4x	Endothelial Cells	0.250934	0.975	0.934	0.041	6.26825e-49	9.75966e-45
Rps16	Endothelial Cells	0.286534	0.897	0.722	0.175	5.79276e-47	9.01933e-43
Rps29	Endothelial Cells	0.325364	0.654	0.417	0.237	1.2421e-43	1.93395e-39
Rps18	Endothelial Cells	0.280516	0.895	0.714	0.181	5.97023e-42	9.29564e-38
Rgcc	Endothelial Cells	0.259498	0.369	0.15	0.219	2.51385e-41	3.91406e-37
Fau	Endothelial Cells	0.270287	0.828	0.699	0.129	1.90778e-40	2.97042e-36
Itm2b	Endothelial Cells	0.28102	0.952	0.768	0.184	2.00183e-40	3.11685e-36
Crip1	Endothelial Cells	0.314362	0.642	0.334	0.308	2.39766e-40	3.73316e-36
Aplp2	Endothelial Cells	0.263495	0.424	0.202	0.222	5.70456e-39	8.882e-35
Mt1	Endothelial Cells	0.290717	0.432	0.202	0.23	1.39197e-38	2.1673e-34
Rps15a	Endothelial Cells	0.296247	0.589	0.374	0.215	3.55182e-36	5.53018e-32
Tmem176b	Endothelial Cells	0.256436	0.451	0.228	0.223	4.86168e-36	7.56964e-32
Rpl36	Endothelial Cells	0.289627	0.69	0.487	0.203	1.53708e-35	2.39324e-31
Rps20	Endothelial Cells	0.281395	0.553	0.342	0.211	6.38719e-34	9.94485e-30
Vim	Endothelial Cells	0.274862	0.597	0.314	0.283	2.41727e-32	3.76369e-28
Junb	Endothelial Cells	0.28844	0.411	0.199	0.212	6.50723e-32	1.01318e-27
Myl6	Endothelial Cells	0.27042	0.696	0.505	0.191	4.9216e-31	7.66294e-27
Rpl35a	Endothelial Cells	0.271606	0.652	0.462	0.19	8.02846e-31	1.25003e-26
Rps28	Endothelial Cells	0.255266	0.597	0.4	0.197	5.97316e-27	9.30021e-23
Lyz2	Macrophages	1.67862	0.789	0.002	0.787	0	0
Cd74	Macrophages	1.58645	0.599	0.006	0.593	0	0
C1qb	Macrophages	1.57472	0.777	0.001	0.776	0	0
C1qc	Macrophages	1.48955	0.76	0.001	0.759	0	0
C1qa	Macrophages	1.42215	0.76	0.001	0.759	0	0
Tyrobp	Macrophages	1.23318	0.74	0.001	0.739	0	0
Ctss	Macrophages	1.19422	0.777	0.001	0.776	0	0
Cyba	Macrophages	1.15522	0.802	0.055	0.747	0	0
H2-Ab1	Macrophages	1.07988	0.488	0.002	0.486	0	0
H2-Aa	Macrophages	1.07074	0.459	0.002	0.457	0	0
Fcer1g	Macrophages	1.02698	0.686	0.001	0.685	0	0
H2-Eb1	Macrophages	0.963954	0.459	0.002	0.457	0	0
Cd68	Macrophages	0.755864	0.587	0.001	0.586	0	0
Aif1	Macrophages	0.725351	0.529	0.001	0.528	0	0
Ms4a7	Macrophages	0.724653	0.5	0	0.5	0	0
Ctsh	Macrophages	0.709912	0.603	0.002	0.601	0	0
Unc93b1	Macrophages	0.707154	0.632	0.014	0.618	0	0
Fcgr3	Macrophages	0.689813	0.537	0	0.537	0	0
Igkc	Macrophages	0.622832	0.186	0	0.186	0	0
Laptm5	Macrophages	0.613761	0.525	0.002	0.523	0	0
Arhgdib	Macrophages	0.595011	0.545	0.008	0.537	0	0
Rac2	Macrophages	0.588491	0.508	0.003	0.505	0	0
Cd52	Macrophages	0.582862	0.492	0.003	0.489	0	0
Trem2	Macrophages	0.570532	0.421	0	0.421	0	0
Ighm	Macrophages	0.563239	0.343	0.001	0.342	0	0
Il18bp	Macrophages	0.530591	0.31	0.004	0.306	0	0
Ccl4	Macrophages	0.501167	0.248	0	0.248	0	0
Csf1r	Macrophages	0.486852	0.442	0	0.442	0	0
Igf1	Macrophages	0.465029	0.384	0.008	0.376	0	0
Pla2g7	Macrophages	0.456371	0.368	0.001	0.367	0	0
Ccl3	Macrophages	0.451527	0.256	0	0.256	0	0
H2-DMa	Macrophages	0.447038	0.355	0.01	0.345	0	0
Cd300c2	Macrophages	0.440281	0.376	0	0.376	0	0
Cd14	Macrophages	0.431859	0.26	0.003	0.257	0	0
Pf4	Macrophages	0.431694	0.269	0	0.269	0	0
Fcrls	Macrophages	0.420679	0.322	0	0.322	0	0
Cd53	Macrophages	0.419389	0.38	0.002	0.378	0	0
Spi1	Macrophages	0.415484	0.376	0	0.376	0	0
Cd83	Macrophages	0.410011	0.289	0.003	0.286	0	0
Clec4n	Macrophages	0.407086	0.293	0	0.293	0	0
Ms4a6d	Macrophages	0.371426	0.31	0	0.31	0	0
Irf8	Macrophages	0.368678	0.343	0.002	0.341	0	0
Pycard	Macrophages	0.367217	0.302	0.005	0.297	0	0
H2-DMb1	Macrophages	0.363307	0.31	0.003	0.307	0	0
Cx3cr1	Macrophages	0.357404	0.281	0.001	0.28	0	0
Adgre1	Macrophages	0.353996	0.322	0.005	0.317	0	0
Cxcl16	Macrophages	0.349891	0.298	0.002	0.296	0	0
Ms4a6c	Macrophages	0.346958	0.306	0.001	0.305	0	0
Mpeg1	Macrophages	0.344501	0.281	0	0.281	0	0
Cd5l	Macrophages	0.340039	0.132	0	0.132	0	0
Cxcl2	Macrophages	0.339541	0.149	0.001	0.148	0	0
Cd79b	Macrophages	0.337528	0.207	0	0.207	0	0
Pld4	Macrophages	0.335253	0.326	0.001	0.325	0	0
Cd300a	Macrophages	0.315554	0.293	0	0.293	0	0
Slc40a1	Macrophages	0.31482	0.273	0	0.273	0	0
Cfp	Macrophages	0.313406	0.231	0.003	0.228	0	0
Cd86	Macrophages	0.30688	0.269	0	0.269	0	0
Cd79a	Macrophages	0.302051	0.165	0	0.165	0	0
Vsir	Macrophages	0.284965	0.277	0.003	0.274	0	0
Rgs1	Macrophages	0.280472	0.186	0	0.186	0	0
Tnfaip8l2	Macrophages	0.276621	0.269	0.001	0.268	0	0
Iglc2	Macrophages	0.269867	0.132	0	0.132	0	0
Apobec1	Macrophages	0.266697	0.252	0.004	0.248	0	0
Ccl12	Macrophages	0.264289	0.124	0	0.124	0	0
Ly6d	Macrophages	0.264079	0.132	0	0.132	0	0
Evi2a	Macrophages	0.260911	0.236	0	0.236	0	0
Hcls1	Macrophages	0.257297	0.231	0.001	0.23	0	0
Lilrb4a	Macrophages	0.256477	0.227	0	0.227	0	0
Ptpn6	Macrophages	0.255715	0.231	0.001	0.23	0	0
Ccl6	Macrophages	0.253986	0.19	0	0.19	0	0
Cd37	Macrophages	0.25244	0.211	0.001	0.21	0	0
Npl	Macrophages	0.251944	0.227	0.004	0.223	0	0
Gngt2	Macrophages	0.413237	0.339	0.012	0.327	1.59639e-298	2.48558e-294
Otulinl	Macrophages	0.263362	0.273	0.007	0.266	1.77281e-298	2.76027e-294
Ctsc	Macrophages	0.78389	0.674	0.067	0.607	2.56771e-280	3.99793e-276
AB124611	Macrophages	0.257305	0.227	0.005	0.222	1.38613e-275	2.15821e-271
Itgb5	Macrophages	0.344555	0.306	0.012	0.294	6.21825e-259	9.68181e-255
Gmfg	Macrophages	0.300258	0.277	0.009	0.268	1.46461e-254	2.2804e-250
Hexb	Macrophages	0.864145	0.603	0.064	0.539	1.91724e-242	2.98515e-238
Hmox1	Macrophages	0.265976	0.24	0.008	0.232	1.0619e-220	1.65337e-216
Creg1	Macrophages	0.614043	0.446	0.036	0.41	3.35576e-217	5.22491e-213
Cotl1	Macrophages	0.623453	0.595	0.072	0.523	7.39205e-200	1.15094e-195
Sirpa	Macrophages	0.306544	0.293	0.015	0.278	9.1745e-198	1.42847e-193
Grn	Macrophages	0.677149	0.545	0.066	0.479	1.07289e-188	1.67049e-184
Ctsa	Macrophages	0.583389	0.508	0.058	0.45	2.50283e-181	3.89691e-177
Rgs2	Macrophages	0.284925	0.256	0.013	0.243	4.52077e-179	7.03884e-175
Spp1	Macrophages	0.252886	0.186	0.006	0.18	1.98653e-177	3.09302e-173
Apoc1	Macrophages	0.527344	0.314	0.021	0.293	2.47128e-176	3.84778e-172
Tmem86a	Macrophages	0.292199	0.281	0.016	0.265	3.10968e-175	4.84177e-171
B2m	Macrophages	1.01263	0.897	0.256	0.641	4.57583e-162	7.12457e-158
Coro1a	Macrophages	0.462052	0.426	0.044	0.382	8.57151e-162	1.33458e-157
Man2b1	Macrophages	0.318602	0.318	0.024	0.294	4.25666e-157	6.62762e-153
Plin2	Macrophages	0.51084	0.471	0.057	0.414	3.3785e-154	5.26032e-150
Srgn	Macrophages	0.316423	0.298	0.021	0.277	8.56308e-153	1.33327e-148
Ctsz	Macrophages	0.906849	0.715	0.162	0.553	9.7489e-149	1.5179e-144
Lmo2	Macrophages	0.265681	0.264	0.019	0.245	1.44141e-132	2.24427e-128
Lgmn	Macrophages	0.896743	0.69	0.168	0.522	9.72855e-132	1.51474e-127
Ifi30	Macrophages	0.272186	0.264	0.02	0.244	7.32195e-131	1.14003e-126
Mgst1	Macrophages	0.373495	0.339	0.034	0.305	1.15609e-128	1.80003e-124
Hexa	Macrophages	0.58596	0.467	0.07	0.397	3.7568e-128	5.84934e-124
Trf	Macrophages	0.606352	0.554	0.1	0.454	2.62766e-125	4.09127e-121
Rgs10	Macrophages	0.44131	0.409	0.053	0.356	3.56565e-124	5.55171e-120
Tmsb4x	Macrophages	0.67044	1	0.934	0.066	5.5652e-119	8.66502e-115
Rnaset2a	Macrophages	0.485694	0.504	0.084	0.42	3.03598e-118	4.72701e-114
Selenop	Macrophages	0.890007	0.69	0.193	0.497	3.3425e-110	5.20428e-106
Hebp1	Macrophages	0.542387	0.467	0.08	0.387	2.32229e-109	3.61581e-105
Gusb	Macrophages	0.322689	0.322	0.037	0.285	2.32428e-107	3.6189e-103
Cebpb	Macrophages	0.438699	0.372	0.055	0.317	1.85633e-95	2.89031e-91
Ctsd	Macrophages	1.19005	0.632	0.201	0.431	7.89857e-92	1.22981e-87
Ftl1	Macrophages	0.721282	0.971	0.968	0.003	2.39639e-91	3.73118e-87
Ctsb	Macrophages	1.12804	0.756	0.339	0.417	2.18999e-90	3.40981e-86
Ucp2	Macrophages	0.466473	0.463	0.091	0.372	1.70364e-89	2.65257e-85
Ftl1-ps1	Macrophages	0.342486	0.343	0.05	0.293	1.05724e-88	1.64612e-84
Sat1	Macrophages	0.699729	0.649	0.195	0.454	6.64245e-87	1.03423e-82
Snx5	Macrophages	0.324355	0.36	0.058	0.302	1.93039e-82	3.00561e-78
Gpr137b	Macrophages	0.274591	0.289	0.038	0.251	2.65404e-82	4.13234e-78
H2-D1	Macrophages	0.68719	0.781	0.294	0.487	3.26584e-81	5.08492e-77
Psap	Macrophages	0.863068	0.785	0.379	0.406	6.74184e-81	1.04971e-76
Psmb8	Macrophages	0.356619	0.409	0.077	0.332	3.58537e-78	5.58242e-74
Ostf1	Macrophages	0.396358	0.45	0.095	0.355	8.96354e-77	1.39562e-72
Rnase4	Macrophages	0.255622	0.248	0.03	0.218	9.10619e-77	1.41783e-72
Vamp8	Macrophages	0.350463	0.388	0.074	0.314	2.43302e-73	3.78821e-69
Fth1	Macrophages	0.52624	0.988	0.91	0.078	2.79637e-72	4.35395e-68
Abhd12	Macrophages	0.349614	0.368	0.07	0.298	6.60428e-71	1.02829e-66
Ly6e	Macrophages	0.44596	0.442	0.1	0.342	3.36696e-67	5.24236e-63
Ier5	Macrophages	0.294596	0.277	0.042	0.235	9.35628e-67	1.45677e-62
H2-K1	Macrophages	0.432182	0.521	0.137	0.384	2.0831e-66	3.24339e-62
Npc2	Macrophages	0.63735	0.678	0.306	0.372	2.4529e-61	3.81917e-57
Klf2	Macrophages	0.374753	0.298	0.053	0.245	3.1642e-60	4.92666e-56
Klkb1	Macrophages	0.256014	0.252	0.042	0.21	2.26926e-55	3.53324e-51
Limd2	Macrophages	0.296427	0.347	0.075	0.272	3.39964e-55	5.29324e-51
Pfn1	Macrophages	0.443821	0.905	0.759	0.146	2.50905e-54	3.90659e-50
Pld3	Macrophages	0.341539	0.351	0.082	0.269	3.15496e-52	4.91227e-48
Glul	Macrophages	0.372171	0.471	0.136	0.335	1.1532e-51	1.79553e-47
Syngr1	Macrophages	0.35996	0.331	0.079	0.252	1.1591e-48	1.80472e-44
Rps27rt	Macrophages	0.40487	0.504	0.167	0.337	6.01363e-48	9.36323e-44
Arpc2	Macrophages	0.468828	0.682	0.326	0.356	7.10233e-48	1.10583e-43
Fuca1	Macrophages	0.289353	0.364	0.091	0.273	1.65246e-47	2.57287e-43
Ifngr1	Macrophages	0.257571	0.264	0.052	0.212	4.5786e-47	7.12888e-43
Rps29	Macrophages	0.496416	0.764	0.42	0.344	5.96418e-47	9.28623e-43
Zfp36	Macrophages	0.273412	0.236	0.043	0.193	1.9168e-46	2.98446e-42
Msrb1	Macrophages	0.350688	0.318	0.077	0.241	4.57656e-46	7.12571e-42
Blvrb	Macrophages	0.284134	0.364	0.094	0.27	1.96581e-45	3.06076e-41
Timp2	Macrophages	0.423786	0.426	0.134	0.292	3.03513e-45	4.72569e-41
Serp1	Macrophages	0.303167	0.339	0.086	0.253	1.02947e-44	1.60289e-40
Gpx1	Macrophages	0.467426	0.558	0.226	0.332	2.25728e-44	3.51458e-40
Fcgrt	Macrophages	0.273053	0.322	0.078	0.244	1.31001e-43	2.03969e-39
Lamp1	Macrophages	0.489561	0.645	0.318	0.327	2.26088e-41	3.52019e-37
Cd63	Macrophages	0.587315	0.665	0.354	0.311	4.44084e-39	6.91439e-35
Itm2b	Macrophages	0.472646	0.893	0.773	0.12	1.87659e-38	2.92186e-34
Ssr4	Macrophages	0.311926	0.421	0.139	0.282	6.36803e-38	9.91502e-34
H2afj	Macrophages	0.325929	0.43	0.143	0.287	1.48611e-37	2.31388e-33
Tmem176a	Macrophages	0.39209	0.413	0.143	0.27	2.38761e-37	3.7175e-33
Sdcbp	Macrophages	0.356403	0.45	0.167	0.283	4.04713e-36	6.30138e-32
Camk1	Macrophages	0.276239	0.289	0.076	0.213	1.10567e-35	1.72153e-31
Apoe	Macrophages	0.760813	0.831	0.564	0.267	4.86918e-35	7.58131e-31
Cstb	Macrophages	0.29208	0.355	0.114	0.241	1.93201e-33	3.00814e-29
Dusp1	Macrophages	0.430238	0.351	0.113	0.238	2.33957e-33	3.64271e-29
Arpc1b	Macrophages	0.398815	0.756	0.321	0.435	7.21744e-33	1.12375e-28
Junb	Macrophages	0.492584	0.488	0.202	0.286	2.84458e-31	4.42901e-27
Shisa5	Macrophages	0.25025	0.331	0.102	0.229	1.5546e-30	2.42051e-26
Sdf2l1	Macrophages	0.252783	0.322	0.102	0.22	6.95486e-30	1.08287e-25
Gnai2	Macrophages	0.273295	0.479	0.195	0.284	1.08586e-27	1.69068e-23
Rps28	Macrophages	0.361718	0.665	0.404	0.261	1.04759e-25	1.6311e-21
Arpc4	Macrophages	0.269948	0.397	0.163	0.234	1.01348e-24	1.57799e-20
Capzb	Macrophages	0.311837	0.579	0.307	0.272	3.8503e-24	5.99491e-20
Mt1	Macrophages	0.367655	0.45	0.208	0.242	7.58073e-23	1.18032e-18
Hspa1a	Macrophages	0.334916	0.285	0.097	0.188	8.54826e-23	1.33096e-18
Tmem176b	Macrophages	0.33283	0.455	0.233	0.222	8.03133e-21	1.25048e-16
Nfkbia	Macrophages	0.250192	0.264	0.094	0.17	3.77957e-20	5.8848e-16
Rps19	Macrophages	0.275269	0.926	0.838	0.088	5.39598e-20	8.40154e-16
Cst3	Macrophages	0.367654	0.826	0.669	0.157	4.07757e-19	6.34878e-15
Rpl18a	Macrophages	0.251494	0.959	0.878	0.081	1.78023e-18	2.77182e-14
Atox1	Macrophages	0.255592	0.442	0.224	0.218	3.07906e-18	4.79409e-14
Rpl35a	Macrophages	0.29812	0.678	0.466	0.212	6.21473e-18	9.67634e-14
Rpl37a	Macrophages	0.260427	0.806	0.696	0.11	2.30289e-16	3.5856e-12
Lgals3	Macrophages	0.278667	0.306	0.136	0.17	8.53008e-16	1.32813e-11
Rpl35	Macrophages	0.259401	0.583	0.384	0.199	1.29334e-13	2.01374e-09
Rps20	Macrophages	0.250125	0.545	0.348	0.197	1.71928e-13	2.67692e-09
Fos	Macrophages	0.284757	0.293	0.172	0.121	4.68728e-08	0.000729809
Trbc2	NKT Cells	1.29533	0.875	0	0.875	0	0
Cd52	NKT Cells	1.04937	0.8	0.01	0.79	0	0
Rac2	NKT Cells	1.01289	0.825	0.011	0.814	0	0
Cd3g	NKT Cells	0.918383	0.725	0	0.725	0	0
Cd3d	NKT Cells	0.777037	0.625	0	0.625	0	0
Ltb	NKT Cells	0.756558	0.65	0.003	0.647	0	0
Ms4a4b	NKT Cells	0.68142	0.5	0	0.5	0	0
Ptprcap	NKT Cells	0.670337	0.55	0.003	0.547	0	0
Trac	NKT Cells	0.643293	0.525	0.001	0.524	0	0
Ms4a6b	NKT Cells	0.595762	0.55	0.004	0.546	0	0
Itgb7	NKT Cells	0.540089	0.475	0.001	0.474	0	0
Trbc1	NKT Cells	0.507296	0.35	0	0.35	0	0
Selplg	NKT Cells	0.501282	0.475	0.003	0.472	0	0
Nkg7	NKT Cells	0.499259	0.275	0	0.275	0	0
Cd3e	NKT Cells	0.460146	0.425	0	0.425	0	0
Lat	NKT Cells	0.451921	0.4	0	0.4	0	0
Cd2	NKT Cells	0.366485	0.325	0.002	0.323	0	0
Cd8b1	NKT Cells	0.299657	0.175	0	0.175	0	0
Skap1	NKT Cells	0.296398	0.25	0	0.25	0	0
Acp5	NKT Cells	0.420031	0.425	0.004	0.421	3.80738e-291	5.92809e-287
Lsp1	NKT Cells	0.579667	0.5	0.006	0.494	2.0329e-277	3.16522e-273
Dapl1	NKT Cells	0.288531	0.2	0.001	0.199	2.00091e-260	3.11542e-256
Lck	NKT Cells	0.540235	0.475	0.006	0.469	3.80899e-259	5.9306e-255
Arhgap15	NKT Cells	0.262118	0.275	0.002	0.273	6.70213e-253	1.04352e-248
Cd48	NKT Cells	0.321501	0.35	0.003	0.347	7.97993e-248	1.24247e-243
Arhgdib	NKT Cells	0.854352	0.725	0.017	0.708	3.07535e-234	4.78833e-230
Cd53	NKT Cells	0.475432	0.475	0.008	0.467	6.22001e-208	9.68455e-204
Klk8	NKT Cells	0.265331	0.25	0.002	0.248	3.85121e-185	5.99634e-181
Sept1	NKT Cells	0.669951	0.6	0.015	0.585	1.91644e-177	2.9839e-173
Rhoh	NKT Cells	0.272978	0.275	0.003	0.272	1.15913e-173	1.80476e-169
Bin2	NKT Cells	0.409472	0.35	0.005	0.345	2.4891e-168	3.87553e-164
Laptm5	NKT Cells	0.451935	0.45	0.011	0.439	2.12883e-138	3.31459e-134
Lef1	NKT Cells	0.372369	0.325	0.007	0.318	3.50528e-108	5.45771e-104
Gmfg	NKT Cells	0.466924	0.425	0.013	0.412	5.38111e-103	8.37839e-99
Coro1a	NKT Cells	0.892737	0.775	0.049	0.726	6.33599e-103	9.86514e-99
Gimap4	NKT Cells	0.511195	0.425	0.015	0.41	8.3763e-96	1.30419e-91
Il2rg	NKT Cells	0.276669	0.3	0.008	0.292	7.68603e-90	1.19671e-85
Sp100	NKT Cells	0.358141	0.3	0.009	0.291	3.37669e-73	5.2575e-69
Ptpn18	NKT Cells	0.318033	0.3	0.01	0.29	1.6387e-72	2.55145e-68
Gimap6	NKT Cells	0.474553	0.475	0.026	0.449	5.81585e-68	9.05528e-64
Klf2	NKT Cells	0.722528	0.675	0.056	0.619	1.98458e-63	3.08999e-59
AW112010	NKT Cells	0.258532	0.2	0.005	0.195	1.57189e-60	2.44744e-56
Shisa5	NKT Cells	0.871657	0.775	0.105	0.67	3.37273e-49	5.25134e-45
Cnn2	NKT Cells	0.486268	0.475	0.046	0.429	1.6634e-38	2.58992e-34
H2-K1	NKT Cells	0.798151	0.8	0.142	0.658	2.40577e-36	3.74578e-32
Rps27rt	NKT Cells	0.877975	0.825	0.171	0.654	1.15161e-34	1.79305e-30
Btg1	NKT Cells	0.602857	0.625	0.093	0.532	4.13925e-33	6.44482e-29
Cyba	NKT Cells	0.525711	0.55	0.068	0.482	5.09927e-33	7.93956e-29
B2m	NKT Cells	0.990626	0.925	0.266	0.659	4.47938e-31	6.97439e-27
H2-T22	NKT Cells	0.294227	0.3	0.024	0.276	3.82595e-29	5.957e-25
Psmb8	NKT Cells	0.509291	0.55	0.082	0.468	1.68025e-27	2.61615e-23
Limd2	NKT Cells	0.575532	0.525	0.079	0.446	4.64498e-27	7.23223e-23
H2-D1	NKT Cells	0.887333	0.925	0.302	0.623	1.03742e-25	1.61527e-21
Cotl1	NKT Cells	0.500317	0.525	0.082	0.443	5.05374e-25	7.86868e-21
Pfn1	NKT Cells	0.743339	1	0.761	0.239	3.07369e-24	4.78574e-20
Tmsb4x	NKT Cells	0.670651	1	0.935	0.065	3.37069e-24	5.24816e-20
Gm11808	NKT Cells	0.739418	0.825	0.261	0.564	6.71478e-24	1.04549e-19
Rpl18a	NKT Cells	0.664337	1	0.879	0.121	1.23235e-22	1.91876e-18
Rps14	NKT Cells	0.628829	1	0.843	0.157	4.80475e-22	7.48099e-18
Fxyd5	NKT Cells	0.46161	0.475	0.077	0.398	1.05084e-21	1.63615e-17
Ramp1	NKT Cells	0.403019	0.475	0.075	0.4	1.68677e-21	2.6263e-17
Rpl13	NKT Cells	0.518618	1	0.946	0.054	3.98627e-21	6.20662e-17
Rpl13a	NKT Cells	0.609732	1	0.854	0.146	1.35447e-20	2.10891e-16
Fam189b	NKT Cells	0.304686	0.3	0.034	0.266	1.71233e-20	2.6661e-16
Rps23	NKT Cells	0.657186	0.95	0.728	0.222	1.33642e-19	2.0808e-15
Rps19	NKT Cells	0.62873	1	0.839	0.161	3.15099e-19	4.9061e-15
Fau	NKT Cells	0.61238	1	0.704	0.296	3.86518e-19	6.01808e-15
Rps29	NKT Cells	0.751345	0.875	0.426	0.449	8.88979e-19	1.38414e-14
Rps6	NKT Cells	0.537658	0.975	0.881	0.094	2.63315e-18	4.09981e-14
Rpl17	NKT Cells	0.74094	0.925	0.513	0.412	4.29198e-18	6.68261e-14
Rps4x	NKT Cells	0.550858	1	0.84	0.16	2.4493e-17	3.81356e-13
Rplp1	NKT Cells	0.626291	0.925	0.602	0.323	7.10193e-17	1.10577e-12
Rps15a	NKT Cells	0.710698	0.85	0.382	0.468	1.68898e-16	2.62974e-12
Rpl32	NKT Cells	0.589477	1	0.808	0.192	1.9931e-16	3.10326e-12
Rps28	NKT Cells	0.716864	0.85	0.407	0.443	2.31026e-16	3.59708e-12
Thy1	NKT Cells	0.313325	0.325	0.048	0.277	2.4767e-16	3.85622e-12
Rplp0	NKT Cells	0.532968	1	0.916	0.084	3.03203e-16	4.72087e-12
Rps7	NKT Cells	0.625598	0.925	0.767	0.158	3.78059e-16	5.88638e-12
Rps27a	NKT Cells	0.571223	0.95	0.745	0.205	4.31547e-16	6.71918e-12
Gm2000	NKT Cells	0.68946	0.875	0.382	0.493	4.84235e-16	7.53954e-12
Rpl35	NKT Cells	0.638027	0.875	0.386	0.489	5.28845e-16	8.23412e-12
Rps18	NKT Cells	0.615926	0.925	0.721	0.204	7.48911e-16	1.16605e-11
Rps3	NKT Cells	0.494441	1	0.809	0.191	1.57224e-15	2.44797e-11
Rpl37a	NKT Cells	0.602891	0.95	0.697	0.253	3.12601e-15	4.86719e-11
Rps3a1	NKT Cells	0.568814	1	0.789	0.211	4.07518e-15	6.34506e-11
Rplp2	NKT Cells	0.608103	0.825	0.376	0.449	4.48364e-15	6.98102e-11
Rpl8	NKT Cells	0.565518	0.975	0.787	0.188	8.62645e-15	1.34314e-10
Rps5	NKT Cells	0.472129	0.975	0.873	0.102	4.91838e-14	7.65792e-10
Rps11	NKT Cells	0.527856	0.975	0.769	0.206	6.17909e-14	9.62084e-10
Rpl14	NKT Cells	0.400691	1	0.901	0.099	9.44399e-14	1.47043e-09
Rps16	NKT Cells	0.536677	0.95	0.729	0.221	1.26265e-13	1.96594e-09
Rpl23a	NKT Cells	0.537498	0.925	0.746	0.179	1.42941e-13	2.2256e-09
Rpl21	NKT Cells	0.542783	0.9	0.491	0.409	4.0003e-13	6.22847e-09
Rps20	NKT Cells	0.569728	0.8	0.35	0.45	4.77794e-13	7.43925e-09
Ccnd2	NKT Cells	0.257931	0.275	0.044	0.231	1.10146e-12	1.71497e-08
Rps9	NKT Cells	0.42775	1	0.878	0.122	1.20573e-12	1.87733e-08
Rpl19	NKT Cells	0.450335	0.975	0.845	0.13	1.24364e-12	1.93635e-08
Rpl18	NKT Cells	0.516704	0.875	0.608	0.267	3.09661e-12	4.82142e-08
Rpl36	NKT Cells	0.546268	0.875	0.494	0.381	4.53081e-12	7.05447e-08
Emp3	NKT Cells	0.359713	0.45	0.11	0.34	5.16152e-12	8.03648e-08
Rpl41	NKT Cells	0.391712	1	0.908	0.092	6.29258e-12	9.79754e-08
Rps10	NKT Cells	0.537039	0.875	0.426	0.449	8.66862e-12	1.3497e-07
Rpl4	NKT Cells	0.431012	0.95	0.796	0.154	2.5046e-11	3.89967e-07
Rpl15	NKT Cells	0.443942	0.975	0.778	0.197	1.53043e-10	2.38287e-06
Rpl12	NKT Cells	0.572613	0.725	0.361	0.364	2.26014e-10	3.51904e-06
Rpl9	NKT Cells	0.38493	0.5	0.157	0.343	3.10803e-10	4.8392e-06
Vasp	NKT Cells	0.294589	0.325	0.074	0.251	7.24694e-10	1.12835e-05
Rpl6	NKT Cells	0.41525	0.975	0.824	0.151	9.29571e-10	1.44734e-05
Rps24	NKT Cells	0.511536	0.875	0.658	0.217	9.54166e-10	1.48564e-05
Rpl10a	NKT Cells	0.441848	0.9	0.684	0.216	1.29619e-09	2.01816e-05
Hnrnpf	NKT Cells	0.469622	0.625	0.273	0.352	2.45985e-09	3.82999e-05
Rpl9-ps6	NKT Cells	0.520522	0.575	0.251	0.324	3.36264e-09	5.23563e-05
Id2	NKT Cells	0.294256	0.325	0.079	0.246	3.96099e-09	6.16726e-05
Psme1	NKT Cells	0.332748	0.425	0.129	0.296	6.48494e-09	0.000100971
Arpc2	NKT Cells	0.43767	0.675	0.332	0.343	1.53067e-08	0.000238326
Rpl11	NKT Cells	0.344182	0.925	0.81	0.115	1.61035e-08	0.000250732
Tmsb10	NKT Cells	0.372257	0.975	0.877	0.098	1.68789e-08	0.000262805
Ly6e	NKT Cells	0.310787	0.375	0.106	0.269	5.64662e-08	0.000879179
Tsc22d3	NKT Cells	0.425361	0.5	0.189	0.311	6.4463e-08	0.00100369
Rps13	NKT Cells	0.427144	0.8	0.481	0.319	8.09016e-08	0.00125964
Rpl34	NKT Cells	0.431634	0.75	0.445	0.305	1.07034e-07	0.00166652
Eef1a1	NKT Cells	0.307107	1	0.921	0.079	1.36157e-07	0.00211997
Uba52	NKT Cells	0.346724	0.5	0.198	0.302	1.40282e-07	0.00218419
Rps15	NKT Cells	0.395419	0.85	0.657	0.193	2.35969e-07	0.00367404
Rpl23	NKT Cells	0.40435	0.825	0.54	0.285	4.07766e-07	0.00634892
Rpl27a	NKT Cells	0.360667	0.825	0.623	0.202	4.40028e-07	0.00685124
Clic1	NKT Cells	0.355766	0.675	0.337	0.338	4.47598e-07	0.0069691
Rpl3	NKT Cells	0.281173	1	0.924	0.076	6.59068e-07	0.0102617
Rpl7	NKT Cells	0.360822	0.825	0.71	0.115	6.88017e-07	0.0107124
Pabpc1	NKT Cells	0.397369	0.625	0.317	0.308	7.51569e-07	0.0117019
Tspo	NKT Cells	0.325548	0.525	0.223	0.302	1.28497e-06	0.0200069
Rps25	NKT Cells	0.457455	0.675	0.43	0.245	1.51317e-06	0.0235601
Tpt1	NKT Cells	0.354707	0.8	0.553	0.247	2.68499e-06	0.0418053
Eef1b2	NKT Cells	0.344807	0.65	0.345	0.305	2.95175e-06	0.0459588
Ube2d3	NKT Cells	0.394347	0.575	0.306	0.269	4.10183e-06	0.0638655
Sh3bgrl3	NKT Cells	0.335137	0.6	0.283	0.317	5.14551e-06	0.0801156
Rpl26	NKT Cells	0.308126	0.85	0.717	0.133	5.60696e-06	0.0873004
Rpsa	NKT Cells	0.341211	0.925	0.648	0.277	5.94876e-06	0.0926222
Rpl35a	NKT Cells	0.390163	0.725	0.47	0.255	6.55525e-06	0.102065
Actr3	NKT Cells	0.302333	0.4	0.159	0.241	6.68958e-06	0.104157
Rpl30	NKT Cells	0.296349	0.475	0.209	0.266	7.59108e-06	0.118193
Eif3f	NKT Cells	0.320069	0.75	0.432	0.318	1.19388e-05	0.185887
Rps8	NKT Cells	0.306458	0.925	0.802	0.123	1.82525e-05	0.284192
Rpl31	NKT Cells	0.349808	0.675	0.436	0.239	1.9306e-05	0.300594
Rpl38	NKT Cells	0.312741	0.675	0.406	0.269	2.95064e-05	0.459414
Rpl24	NKT Cells	0.274939	0.875	0.704	0.171	3.15408e-05	0.49109
Myl12a	NKT Cells	0.28091	0.55	0.26	0.29	6.83388e-05	1
Rpl27	NKT Cells	0.327491	0.675	0.491	0.184	7.46979e-05	1
Myl6	NKT Cells	0.312835	0.775	0.512	0.263	8.82568e-05	1
Rps12	NKT Cells	0.333708	0.55	0.318	0.232	9.77401e-05	1
Nop53	NKT Cells	0.27125	0.45	0.215	0.235	0.000120291	1
Rbm3	NKT Cells	0.315776	0.575	0.333	0.242	0.000138715	1
Rpl22	NKT Cells	0.263973	0.5	0.256	0.244	0.000139432	1
Naca	NKT Cells	0.271544	0.85	0.646	0.204	0.000264968	1
Rpl10-ps3	NKT Cells	0.28994	0.45	0.246	0.204	0.00028524	1
Junb	NKT Cells	0.303436	0.45	0.207	0.243	0.000306811	1
Anp32a	NKT Cells	0.266114	0.525	0.292	0.233	0.000322616	1
Igfbp4	NKT Cells	0.267987	0.275	0.111	0.164	0.000384221	1
Gnai2	NKT Cells	0.263775	0.4	0.2	0.2	0.000516895	1
Rps21	NKT Cells	0.260173	0.475	0.26	0.215	0.000563874	1
Npc2	NKT Cells	0.280452	0.525	0.313	0.212	0.000724027	1
