# Supplementary material for: Trajectory analysis reveals an uncommitted neuroblastic state in MYCN-driven neuroblastoma development
Source: Neuro Oncol. 2025 Jun 24;27(10):2671–83. doi: 10.1093/neuonc/noaf129 (PMC12833547; doi:10.1093/neuonc/noaf129)
Supplement: noaf129_Supplementary_Table_S2 [file noaf129_supplementary_table_s2.xlsx]

## Sheet: Trajectory markers
Supplementary Table 2
Sheet 1: trajectory markers (raw data of Figure 3F)
Gene	Cluster	avg_logFC	pct.1	pct.2	delta.pct	p_val	p_val_adj
Npy	Ganglion	2.52424	0.97	0.355	0.615	0	0
Sncg	Ganglion	1.92641	0.991	0.327	0.664	0	0
Tppp3	Ganglion	1.50087	0.903	0.094	0.809	0	0
Prph	Ganglion	1.49559	0.944	0.234	0.71	0	0
Crip1	Ganglion	1.40264	0.788	0.045	0.743	0	0
Cd9	Ganglion	1.25448	0.763	0.11	0.653	0	0
Aldoa	Ganglion	1.24045	0.953	0.625	0.328	0	0
Fxyd2	Ganglion	1.1975	0.673	0.02	0.653	0	0
S100a10	Ganglion	1.13993	0.826	0.095	0.731	0	0
Crip2	Ganglion	1.12656	0.836	0.114	0.722	0	0
Lgals1	Ganglion	1.11181	0.781	0.121	0.66	0	0
Pcsk1n	Ganglion	1.11097	0.993	0.818	0.175	0	0
Dbh	Ganglion	1.0738	0.795	0.174	0.621	0	0
Ntrk1	Ganglion	1.0392	0.683	0.025	0.658	0	0
Th	Ganglion	1.01984	0.803	0.175	0.628	0	0
Snca	Ganglion	1.0113	0.738	0.096	0.642	0	0
Capns1	Ganglion	0.958842	0.8	0.233	0.567	0	0
Cystm1	Ganglion	0.952742	0.752	0.082	0.67	0	0
Gal	Ganglion	0.938371	0.41	0.029	0.381	0	0
Ctsb	Ganglion	0.92225	0.737	0.153	0.584	0	0
Ywhah	Ganglion	0.910367	0.963	0.799	0.164	0	0
Syn2	Ganglion	0.907948	0.671	0.071	0.6	0	0
Atp1b1	Ganglion	0.893609	0.774	0.186	0.588	0	0
Ndrg4	Ganglion	0.886792	0.66	0.038	0.622	0	0
Slc6a2	Ganglion	0.878027	0.531	0.019	0.512	0	0
Apoe	Ganglion	0.875412	0.501	0.095	0.406	0	0
Fxyd7	Ganglion	0.873998	0.672	0.074	0.598	0	0
Ndfip1	Ganglion	0.868742	0.944	0.679	0.265	0	0
Sh3bgrl3	Ganglion	0.865447	0.738	0.137	0.601	0	0
Cyb561	Ganglion	0.863101	0.739	0.15	0.589	0	0
Anxa2	Ganglion	0.844788	0.631	0.027	0.604	0	0
Snap25	Ganglion	0.843346	0.758	0.24	0.518	0	0
S100a11	Ganglion	0.808594	0.621	0.015	0.606	0	0
Fth1	Ganglion	0.79873	0.988	0.9	0.088	0	0
S100a6	Ganglion	0.795579	0.477	0.023	0.454	0	0
Ifi27	Ganglion	0.794145	0.641	0.043	0.598	0	0
Cst3	Ganglion	0.780539	0.809	0.423	0.386	0	0
Ngfr	Ganglion	0.780403	0.596	0.014	0.582	0	0
Zwint	Ganglion	0.772966	0.865	0.543	0.322	0	0
Fxyd6	Ganglion	0.757058	0.856	0.529	0.327	0	0
Prr13	Ganglion	0.749471	0.638	0.115	0.523	0	0
Atp6v0b	Ganglion	0.723874	0.775	0.372	0.403	0	0
Rabac1	Ganglion	0.719923	0.694	0.175	0.519	0	0
Rexo2	Ganglion	0.708916	0.646	0.097	0.549	0	0
Pmp22	Ganglion	0.701732	0.624	0.08	0.544	0	0
Fbxo2	Ganglion	0.697962	0.509	0.01	0.499	0	0
Klc1	Ganglion	0.694438	0.703	0.243	0.46	0	0
Sult4a1	Ganglion	0.689749	0.613	0.078	0.535	0	0
Slc31a1	Ganglion	0.685829	0.629	0.104	0.525	0	0
Tspan8	Ganglion	0.684501	0.386	0.009	0.377	0	0
Rab3b	Ganglion	0.676618	0.696	0.224	0.472	0	0
Itm2b	Ganglion	0.675854	0.918	0.709	0.209	0	0
Psap	Ganglion	0.672048	0.688	0.244	0.444	0	0
Myl1	Ganglion	0.658824	0.504	0.01	0.494	0	0
Selenow	Ganglion	0.652804	0.975	0.911	0.064	0	0
Lxn	Ganglion	0.648274	0.516	0.015	0.501	0	0
Vamp2	Ganglion	0.64813	0.658	0.203	0.455	0	0
Fdps	Ganglion	0.647362	0.81	0.519	0.291	0	0
Stmn3	Ganglion	0.63964	0.954	0.844	0.11	0	0
Ypel3	Ganglion	0.639054	0.629	0.16	0.469	0	0
Syt1	Ganglion	0.636082	0.489	0.032	0.457	0	0
Tprgl	Ganglion	0.635556	0.634	0.149	0.485	0	0
Tspan17	Ganglion	0.633643	0.532	0.037	0.495	0	0
Atp6v0c	Ganglion	0.630685	0.937	0.81	0.127	0	0
Dynll1	Ganglion	0.622871	0.944	0.758	0.186	0	0
Mt3	Ganglion	0.621706	0.503	0.011	0.492	0	0
Ncald	Ganglion	0.607702	0.526	0.092	0.434	0	0
Syngr3	Ganglion	0.600831	0.586	0.1	0.486	0	0
Maoa	Ganglion	0.598729	0.603	0.148	0.455	0	0
Snrpn	Ganglion	0.589526	0.917	0.802	0.115	0	0
Rit2	Ganglion	0.573817	0.522	0.034	0.488	0	0
Nap1l5	Ganglion	0.5736	0.59	0.174	0.416	0	0
Slc10a4	Ganglion	0.573545	0.508	0.052	0.456	0	0
Mapk3	Ganglion	0.572548	0.592	0.14	0.452	0	0
Ckb	Ganglion	0.567987	0.511	0.088	0.423	0	0
Tspo	Ganglion	0.565496	0.507	0.022	0.485	0	0
Pcbd1	Ganglion	0.563186	0.555	0.089	0.466	0	0
Syt4	Ganglion	0.563119	0.479	0.041	0.438	0	0
Gabarapl1	Ganglion	0.556719	0.544	0.087	0.457	0	0
Gpi1	Ganglion	0.551259	0.571	0.151	0.42	0	0
Vat1	Ganglion	0.544606	0.569	0.124	0.445	0	0
Mgst3	Ganglion	0.542985	0.518	0.057	0.461	0	0
Myl6	Ganglion	0.537066	0.83	0.563	0.267	0	0
Snhg11	Ganglion	0.53503	0.41	0.056	0.354	0	0
Itm2c	Ganglion	0.527323	0.509	0.081	0.428	0	0
Parva	Ganglion	0.518367	0.431	0.024	0.407	0	0
Arhgdig	Ganglion	0.516946	0.525	0.106	0.419	0	0
Hcfc1r1	Ganglion	0.513999	0.523	0.082	0.441	0	0
Serpinb6a	Ganglion	0.509691	0.489	0.053	0.436	0	0
Nbl1	Ganglion	0.506499	0.432	0.017	0.415	0	0
Selenom	Ganglion	0.498192	0.518	0.068	0.45	0	0
Anxa5	Ganglion	0.497312	0.461	0.041	0.42	0	0
Zcchc18	Ganglion	0.495953	0.512	0.111	0.401	0	0
Htr3a	Ganglion	0.493128	0.317	0.007	0.31	0	0
Sncb	Ganglion	0.49309	0.463	0.074	0.389	0	0
Cplx2	Ganglion	0.454714	0.383	0.036	0.347	0	0
Dynlt3	Ganglion	0.447088	0.433	0.044	0.389	0	0
Ache	Ganglion	0.445863	0.366	0.012	0.354	0	0
Lgmn	Ganglion	0.433866	0.417	0.064	0.353	0	0
Diablo	Ganglion	0.428259	0.486	0.112	0.374	0	0
Resp18	Ganglion	0.425153	0.422	0.067	0.355	0	0
Pea15a	Ganglion	0.418232	0.441	0.08	0.361	0	0
Flot1	Ganglion	0.408412	0.437	0.081	0.356	0	0
B2m	Ganglion	0.404977	0.366	0.033	0.333	0	0
Chrna3	Ganglion	0.4034	0.385	0.045	0.34	0	0
Ramp1	Ganglion	0.40257	0.331	0.004	0.327	0	0
Chchd10	Ganglion	0.396891	0.412	0.054	0.358	0	0
Faim2	Ganglion	0.395328	0.396	0.046	0.35	0	0
Olfm2	Ganglion	0.394016	0.364	0.026	0.338	0	0
Hspb8	Ganglion	0.384958	0.374	0.012	0.362	0	0
Tesc	Ganglion	0.373342	0.348	0.019	0.329	0	0
Bcam	Ganglion	0.373244	0.317	0.009	0.308	0	0
Slc18a2	Ganglion	0.370926	0.366	0.047	0.319	0	0
Aldoc	Ganglion	0.368182	0.333	0.014	0.319	0	0
Csrp1	Ganglion	0.367991	0.381	0.047	0.334	0	0
Ndrg2	Ganglion	0.364788	0.4	0.057	0.343	0	0
Nrsn1	Ganglion	0.364472	0.357	0.037	0.32	0	0
Plekhb2	Ganglion	0.356593	0.352	0.024	0.328	0	0
Fam89a	Ganglion	0.347805	0.329	0.019	0.31	0	0
Cend1	Ganglion	0.343299	0.365	0.04	0.325	0	0
Minar2	Ganglion	0.342841	0.323	0.02	0.303	0	0
Card19	Ganglion	0.338687	0.321	0.018	0.303	0	0
Celf6	Ganglion	0.3308	0.33	0.026	0.304	0	0
Ap1s2	Ganglion	0.321851	0.322	0.027	0.295	0	0
Agtr1a	Ganglion	0.321495	0.275	0.005	0.27	0	0
Cmbl	Ganglion	0.304253	0.291	0.006	0.285	0	0
Mrap2	Ganglion	0.293233	0.265	0.003	0.262	0	0
Iscu	Ganglion	0.420071	0.45	0.091	0.359	9.71512e-306	1.43317e-301
Cyb5r3	Ganglion	0.482473	0.494	0.123	0.371	4.48715e-302	6.61945e-298
Eno2	Ganglion	0.269044	0.255	0.006	0.249	5.28176e-302	7.79166e-298
Fxyd5	Ganglion	0.295614	0.255	0.007	0.248	2.81043e-298	4.14595e-294
1110008P14Rik	Ganglion	0.365388	0.377	0.055	0.322	7.32487e-296	1.08057e-291
Tm4sf4	Ganglion	0.316819	0.255	0.008	0.247	1.45856e-295	2.15166e-291
Olfm1	Ganglion	0.378522	0.378	0.057	0.321	2.31275e-294	3.41177e-290
Calm2	Ganglion	0.419483	0.994	0.991	0.003	5.64934e-294	8.33391e-290
Akap7	Ganglion	0.294197	0.295	0.022	0.273	7.18732e-293	1.06027e-288
Txn1	Ganglion	0.585365	0.692	0.313	0.379	4.28066e-292	6.31483e-288
Tubb2a	Ganglion	0.634388	0.834	0.692	0.142	3.5635e-288	5.25687e-284
Plpp1	Ganglion	0.330417	0.338	0.042	0.296	7.09611e-286	1.04682e-281
Epdr1	Ganglion	0.31866	0.334	0.04	0.294	3.25381e-285	4.80002e-281
Acot7	Ganglion	0.567718	0.66	0.298	0.362	4.99279e-284	7.36536e-280
Dmtn	Ganglion	0.279255	0.287	0.022	0.265	2.08538e-282	3.07635e-278
Tecr	Ganglion	0.497546	0.913	0.822	0.091	4.38674e-280	6.47131e-276
Rab3d	Ganglion	0.260984	0.264	0.014	0.25	2.21971e-279	3.27452e-275
Asl	Ganglion	0.386147	0.395	0.073	0.322	1.05628e-277	1.55823e-273
Napb	Ganglion	0.30706	0.304	0.03	0.274	1.27242e-276	1.87707e-272
AI413582	Ganglion	0.301724	0.297	0.027	0.27	1.28606e-276	1.89719e-272
Calm1	Ganglion	0.493058	0.987	0.977	0.01	1.62065e-274	2.39079e-270
Prkar1a	Ganglion	0.458215	0.589	0.207	0.382	3.39208e-274	5.00399e-270
Cisd1	Ganglion	0.430001	0.528	0.16	0.368	2.67694e-272	3.94903e-268
Cyb5a	Ganglion	0.383803	0.473	0.118	0.355	4.26769e-271	6.29569e-267
Tmem179	Ganglion	0.305269	0.326	0.042	0.284	5.74178e-266	8.47027e-262
Selenok	Ganglion	0.502335	0.818	0.582	0.236	1.51634e-260	2.23691e-256
Slc25a1	Ganglion	0.27939	0.297	0.032	0.265	6.18609e-260	9.12571e-256
Emc9	Ganglion	0.303809	0.294	0.03	0.264	1.52644e-259	2.25181e-255
6330403K07Rik	Ganglion	0.564183	0.662	0.304	0.358	1.91254e-259	2.82137e-255
Reep5	Ganglion	0.451814	0.578	0.212	0.366	8.90914e-259	1.31428e-254
Grina	Ganglion	0.443421	0.533	0.174	0.359	2.20918e-258	3.25898e-254
Atp6v1g2	Ganglion	0.310928	0.329	0.046	0.283	2.76126e-257	4.07341e-253
Hmgcs1	Ganglion	0.382453	0.444	0.107	0.337	1.10621e-256	1.63188e-252
2610001J05Rik	Ganglion	0.266571	0.309	0.038	0.271	5.4122e-256	7.98408e-252
Rab4b	Ganglion	0.312294	0.354	0.058	0.296	6.44119e-256	9.50204e-252
Ctsd	Ganglion	0.404962	0.436	0.108	0.328	5.89526e-253	8.69669e-249
Tubb3	Ganglion	0.47065	0.966	0.983	-0.017	1.05016e-252	1.54919e-248
Pfkp	Ganglion	0.371413	0.376	0.073	0.303	2.62481e-252	3.87212e-248
Fabp7	Ganglion	0.421332	0.302	0.034	0.268	4.26279e-252	6.28847e-248
Atp6v1b2	Ganglion	0.47371	0.499	0.155	0.344	1.05536e-251	1.55687e-247
Gabarapl2	Ganglion	0.496002	0.698	0.363	0.335	1.72433e-249	2.54374e-245
Sri	Ganglion	0.287798	0.312	0.041	0.271	4.40616e-249	6.49996e-245
Dbndd2	Ganglion	0.255913	0.261	0.021	0.24	5.4972e-249	8.10947e-245
Hand1	Ganglion	0.38896	0.435	0.108	0.327	2.42311e-248	3.57457e-244
Tmsb4x	Ganglion	0.446707	0.987	0.964	0.023	1.63968e-247	2.41886e-243
Fkbp1b	Ganglion	0.390248	0.397	0.087	0.31	1.7963e-245	2.6499e-241
Chp1	Ganglion	0.283436	0.304	0.04	0.264	7.56616e-245	1.11616e-240
Rgs4	Ganglion	0.36516	0.39	0.082	0.308	2.26989e-244	3.34854e-240
Flot2	Ganglion	0.29371	0.351	0.063	0.288	5.0967e-240	7.51865e-236
Tlx2	Ganglion	0.374796	0.458	0.127	0.331	1.75236e-239	2.58509e-235
Rtn3	Ganglion	0.409796	0.582	0.231	0.351	5.4349e-239	8.01756e-235
Serinc1	Ganglion	0.439569	0.531	0.187	0.344	1.33774e-237	1.97344e-233
Fam174a	Ganglion	0.314902	0.346	0.062	0.284	1.41546e-237	2.08809e-233
Shisa4	Ganglion	0.262963	0.28	0.032	0.248	6.37282e-235	9.40118e-231
Rnasek	Ganglion	0.446935	0.588	0.242	0.346	9.26792e-232	1.3672e-227
Rab3a	Ganglion	0.506293	0.665	0.337	0.328	7.43516e-231	1.09683e-226
Lhfpl5	Ganglion	0.253234	0.263	0.027	0.236	3.87083e-230	5.71025e-226
Saraf	Ganglion	0.407402	0.454	0.133	0.321	5.45659e-230	8.04956e-226
Gabarap	Ganglion	0.461581	0.67	0.34	0.33	5.8516e-229	8.63228e-225
Ndufa11	Ganglion	0.443861	0.608	0.26	0.348	1.49098e-228	2.19949e-224
Tmem50a	Ganglion	0.402258	0.524	0.186	0.338	3.94702e-227	5.82264e-223
Atp6v1f	Ganglion	0.448327	0.613	0.266	0.347	6.70783e-225	9.89539e-221
Pmm1	Ganglion	0.33254	0.434	0.117	0.317	1.20362e-223	1.77557e-219
Wbp2	Ganglion	0.331332	0.408	0.103	0.305	1.58051e-223	2.33156e-219
Mpc1	Ganglion	0.426742	0.587	0.242	0.345	2.07945e-223	3.06761e-219
H2-D1	Ganglion	0.429533	0.432	0.123	0.309	3.50215e-222	5.16637e-218
Srp14	Ganglion	0.446693	0.739	0.455	0.284	4.86011e-219	7.16963e-215
Rab6a	Ganglion	0.365097	0.497	0.169	0.328	4.62441e-215	6.82193e-211
Nbdy	Ganglion	0.301735	0.366	0.082	0.284	9.10672e-215	1.34342e-210
Msmo1	Ganglion	0.321717	0.381	0.091	0.29	8.00144e-213	1.18037e-208
Slc25a33	Ganglion	0.285993	0.331	0.065	0.266	9.30259e-213	1.37232e-208
Atp6ap2	Ganglion	0.333236	0.371	0.09	0.281	1.3438e-212	1.98238e-208
Hand2	Ganglion	0.379222	0.46	0.148	0.312	2.09193e-212	3.08602e-208
Prkar1b	Ganglion	0.265717	0.288	0.045	0.243	1.87192e-210	2.76146e-206
Ak1	Ganglion	0.27321	0.36	0.081	0.279	3.01627e-210	4.44961e-206
Syt5	Ganglion	0.267436	0.28	0.042	0.238	4.62973e-208	6.82978e-204
Tagln2	Ganglion	0.44834	0.79	0.565	0.225	4.38457e-207	6.46812e-203
Gpx4	Ganglion	0.431493	0.818	0.672	0.146	4.80125e-207	7.0828e-203
Mien1	Ganglion	0.344094	0.488	0.166	0.322	3.16861e-202	4.67433e-198
Atp6v1e1	Ganglion	0.417315	0.607	0.287	0.32	1.80935e-200	2.66915e-196
Scg5	Ganglion	0.393437	0.555	0.232	0.323	1.91754e-197	2.82875e-193
Smdt1	Ganglion	0.397025	0.623	0.299	0.324	9.54825e-195	1.40856e-190
Ndufa4	Ganglion	0.465195	0.747	0.491	0.256	3.19883e-193	4.71891e-189
Scoc	Ganglion	0.284881	0.325	0.071	0.254	4.54148e-192	6.6996e-188
Dad1	Ganglion	0.417044	0.561	0.244	0.317	5.09619e-192	7.5179e-188
Arl6ip5	Ganglion	0.361088	0.491	0.184	0.307	7.74319e-191	1.14228e-186
Stxbp1	Ganglion	0.292978	0.31	0.067	0.243	3.40212e-187	5.0188e-183
Acly	Ganglion	0.293632	0.354	0.09	0.264	2.88369e-186	4.25403e-182
Guk1	Ganglion	0.356148	0.501	0.195	0.306	4.6726e-185	6.89302e-181
Ppp2r2b	Ganglion	0.283077	0.347	0.088	0.259	5.32713e-184	7.85859e-180
Arl8a	Ganglion	0.383901	0.422	0.144	0.278	5.47606e-183	8.07829e-179
Cisd3	Ganglion	0.275582	0.343	0.086	0.257	9.86391e-183	1.45512e-178
Higd1a	Ganglion	0.348873	0.512	0.204	0.308	1.94944e-182	2.87582e-178
Ndufb4	Ganglion	0.347185	0.452	0.157	0.295	3.15635e-181	4.65625e-177
Prdx5	Ganglion	0.319736	0.475	0.173	0.302	9.97726e-181	1.47185e-176
Nsg1	Ganglion	0.376401	0.842	0.728	0.114	1.41815e-176	2.09205e-172
Tspan13	Ganglion	0.369815	0.538	0.242	0.296	4.50307e-174	6.64293e-170
Fdft1	Ganglion	0.289139	0.354	0.097	0.257	2.54732e-173	3.75781e-169
Cox7c	Ganglion	0.481699	0.656	0.377	0.279	4.7914e-173	7.06827e-169
Edf1	Ganglion	0.357752	0.56	0.259	0.301	5.94183e-171	8.76539e-167
Dbi	Ganglion	0.33243	0.381	0.115	0.266	2.47905e-170	3.6571e-166
Atpif1	Ganglion	0.380636	0.917	0.839	0.078	3.4963e-170	5.15774e-166
Cd151	Ganglion	0.265885	0.343	0.092	0.251	1.59058e-169	2.34643e-165
Spock3	Ganglion	0.281118	0.336	0.09	0.246	6.23404e-169	9.19646e-165
Ywhag	Ganglion	0.356665	0.461	0.179	0.282	1.28238e-168	1.89177e-164
Fkbp1a	Ganglion	0.334495	0.87	0.797	0.073	3.02227e-166	4.45846e-162
Atox1	Ganglion	0.296116	0.436	0.155	0.281	1.53502e-165	2.26447e-161
Stmn2	Ganglion	0.285395	0.993	0.985	0.008	4.44528e-165	6.55768e-161
Cdipt	Ganglion	0.254954	0.327	0.087	0.24	1.0722e-162	1.58171e-158
Junb	Ganglion	0.259806	0.261	0.053	0.208	2.41002e-156	3.55527e-152
Prmt2	Ganglion	0.263176	0.367	0.116	0.251	3.60868e-153	5.32353e-149
Ank2	Ganglion	0.291935	0.298	0.078	0.22	2.16425e-152	3.19271e-148
Dpysl3	Ganglion	0.331211	0.42	0.161	0.259	2.00587e-148	2.95906e-144
Pfn2	Ganglion	0.382449	0.697	0.493	0.204	2.63183e-147	3.88248e-143
Arhgdia	Ganglion	0.36355	0.594	0.326	0.268	1.2945e-145	1.90965e-141
Spcs1	Ganglion	0.286362	0.429	0.164	0.265	1.53349e-145	2.2622e-141
Ap3s1	Ganglion	0.258219	0.361	0.118	0.243	3.56218e-144	5.25493e-140
Mllt11	Ganglion	0.342277	0.946	0.923	0.023	1.60703e-142	2.3707e-138
Map1lc3b	Ganglion	0.350582	0.614	0.337	0.277	1.07927e-141	1.59214e-137
Dynlrb1	Ganglion	0.340246	0.652	0.375	0.277	2.83503e-141	4.18223e-137
Rheb	Ganglion	0.331798	0.583	0.313	0.27	3.90049e-141	5.754e-137
mt-Nd1	Ganglion	0.714911	0.807	0.711	0.096	1.76514e-140	2.60394e-136
Atp6v0d1	Ganglion	0.324571	0.491	0.228	0.263	5.08481e-140	7.50111e-136
Sec62	Ganglion	0.264483	0.389	0.144	0.245	2.52576e-135	3.726e-131
Hprt	Ganglion	0.311288	0.443	0.193	0.25	1.88127e-132	2.77525e-128
Gnas	Ganglion	0.309005	0.999	0.996	0.003	3.08756e-132	4.55477e-128
Aplp1	Ganglion	0.350779	0.471	0.221	0.25	6.605e-131	9.74369e-127
Lrpap1	Ganglion	0.261861	0.347	0.121	0.226	1.39354e-128	2.05575e-124
Cltb	Ganglion	0.313916	0.532	0.271	0.261	4.8922e-128	7.21697e-124
Akr1a1	Ganglion	0.337961	0.753	0.634	0.119	3.43421e-127	5.06614e-123
Uqcr10	Ganglion	0.323445	0.556	0.298	0.258	1.90455e-123	2.80959e-119
Gap43	Ganglion	0.29942	0.956	0.921	0.035	5.46901e-123	8.06789e-119
Map1lc3a	Ganglion	0.342105	0.699	0.526	0.173	6.19893e-119	9.14467e-115
Bsg	Ganglion	0.313884	0.836	0.776	0.06	3.09937e-118	4.57219e-114
Ndufa13	Ganglion	0.307929	0.557	0.301	0.256	1.87421e-117	2.76483e-113
Arpc5	Ganglion	0.268268	0.5	0.25	0.25	1.83337e-116	2.70459e-112
Oaz2	Ganglion	0.279734	0.445	0.204	0.241	3.55324e-116	5.24173e-112
Atp6v0e2	Ganglion	0.256633	0.429	0.188	0.241	9.173e-115	1.3532e-110
Ndufs5	Ganglion	0.295779	0.55	0.301	0.249	4.81336e-114	7.10066e-110
Npdc1	Ganglion	0.271358	0.438	0.201	0.237	1.88621e-112	2.78254e-108
Uqcrq	Ganglion	0.318119	0.559	0.317	0.242	1.81839e-110	2.68249e-106
Gch1	Ganglion	0.26944	0.424	0.192	0.232	3.36226e-109	4.96e-105
Nedd8	Ganglion	0.287163	0.695	0.489	0.206	3.80977e-107	5.62017e-103
Rtn4	Ganglion	0.308239	0.451	0.226	0.225	1.39622e-106	2.05971e-102
Ndufb6	Ganglion	0.25284	0.39	0.17	0.22	3.37799e-106	4.98321e-102
Rtl8a	Ganglion	0.263227	0.462	0.231	0.231	2.00933e-105	2.96416e-101
Tmx2	Ganglion	0.262497	0.413	0.19	0.223	2.34371e-105	3.45744e-101
Coa3	Ganglion	0.274263	0.472	0.242	0.23	2.57326e-105	3.79608e-101
Txndc17	Ganglion	0.257787	0.43	0.202	0.228	2.78408e-103	4.10707e-99
Tspan3	Ganglion	0.300391	0.561	0.332	0.229	3.47767e-103	5.13026e-99
Eif1b	Ganglion	0.262953	0.515	0.277	0.238	5.88363e-102	8.67954e-98
Rtn1	Ganglion	0.285833	0.974	0.965	0.009	1.02459e-100	1.51148e-96
Cox6a1	Ganglion	0.29863	0.813	0.721	0.092	1.05518e-100	1.5566e-96
Pcmt1	Ganglion	0.26994	0.48	0.256	0.224	6.65606e-100	9.81902e-96
Ndufv3	Ganglion	0.252791	0.488	0.254	0.234	6.85517e-97	1.01128e-92
Prdx1	Ganglion	0.340095	0.667	0.481	0.186	1.87148e-96	2.76081e-92
Fkbp8	Ganglion	0.251385	0.499	0.273	0.226	2.24233e-96	3.30788e-92
Atp5l	Ganglion	0.301533	0.64	0.432	0.208	1.69771e-95	2.50446e-91
BC031181	Ganglion	0.254207	0.496	0.274	0.222	2.23001e-93	3.28971e-89
Atp1a1	Ganglion	0.321136	0.386	0.189	0.197	2.61551e-91	3.85841e-87
Pgam1	Ganglion	0.290079	0.561	0.359	0.202	8.11323e-90	1.19686e-85
Gng3	Ganglion	0.254148	0.552	0.325	0.227	1.19532e-89	1.76333e-85
mt-Co1	Ganglion	0.438472	0.807	0.767	0.04	6.7468e-89	9.95288e-85
Vdac3	Ganglion	0.291388	0.651	0.494	0.157	1.93027e-86	2.84754e-82
Psmc5	Ganglion	0.269094	0.486	0.28	0.206	2.43222e-86	3.58802e-82
Slc25a4	Ganglion	0.258548	0.976	0.983	-0.007	7.71732e-83	1.13846e-78
Eif4a2	Ganglion	0.289564	0.695	0.565	0.13	1.07661e-82	1.58821e-78
mt-Nd4	Ganglion	0.426628	0.842	0.805	0.037	6.39972e-82	9.44087e-78
Tpi1	Ganglion	0.271853	0.563	0.367	0.196	2.36111e-80	3.48311e-76
Pgk1	Ganglion	0.304312	0.547	0.359	0.188	2.27105e-79	3.35026e-75
Ctxn1	Ganglion	0.257069	0.431	0.242	0.189	1.07151e-76	1.58069e-72
Cox6c	Ganglion	0.273448	0.571	0.375	0.196	1.25228e-76	1.84737e-72
Cox6b1	Ganglion	0.281281	0.753	0.672	0.081	2.63451e-74	3.88643e-70
Ldha	Ganglion	0.283419	0.673	0.576	0.097	3.32354e-70	4.90288e-66
Ap2m1	Ganglion	0.255016	0.728	0.659	0.069	4.22096e-69	6.22676e-65
mt-Co2	Ganglion	0.342261	0.433	0.262	0.171	3.35507e-58	4.9494e-54
Map1b	Ganglion	0.285149	0.681	0.621	0.06	1.4225e-53	2.09847e-49
mt-Cytb	Ganglion	0.277308	0.656	0.642	0.014	6.76879e-29	9.98532e-25
Apoe	Progenitor	1.85527	0.532	0.207	0.325	1.59443e-62	2.35211e-58
Plp1	Progenitor	0.598911	0.251	0.051	0.2	5.88734e-58	8.68501e-54
Sparc	Progenitor	0.725448	0.298	0.076	0.222	8.01528e-54	1.18241e-49
Fabp7	Progenitor	0.857782	0.342	0.108	0.234	4.37565e-47	6.45496e-43
Arpc1b	Progenitor	0.734405	0.327	0.108	0.219	3.93068e-44	5.79853e-40
Dbi	Progenitor	1.12077	0.401	0.189	0.212	8.7521e-35	1.29111e-30
Fth1	Progenitor	0.52361	1	0.924	0.076	1.36375e-33	2.01181e-29
Cst3	Progenitor	0.678604	0.801	0.532	0.269	9.53764e-33	1.40699e-28
mt-Nd1	Progenitor	0.571135	0.982	0.73	0.252	1.54735e-25	2.28264e-21
Itm2b	Progenitor	0.378632	0.988	0.764	0.224	1.17019e-23	1.72626e-19
mt-Atp6	Progenitor	0.394254	0.971	0.715	0.256	6.99558e-21	1.03199e-16
mt-Cytb	Progenitor	0.421514	0.883	0.636	0.247	2.94165e-19	4.33952e-15
Cd9	Progenitor	0.360763	0.512	0.304	0.208	7.77275e-19	1.14664e-14
Selenok	Progenitor	0.25798	0.865	0.646	0.219	2.05131e-17	3.02609e-13
mt-Co1	Progenitor	0.321398	0.977	0.771	0.206	1.00017e-16	1.47544e-12
mt-Nd4	Progenitor	0.413094	0.982	0.809	0.173	3.96141e-14	5.84387e-10
Ndfip1	Progenitor	0.270684	0.968	0.752	0.216	1.02774e-10	1.51612e-06
Malat1	Progenitor	0.617282	1	0.894	0.106	5.39399e-09	7.95721e-05
Prph	Pre_uncommitted	0.337587	0.854	0.45	0.404	2.91868e-09	4.30564e-05
Malat1	Uncommitted	0.720975	0.994	0.897	0.097	1.15546e-25	1.70453e-21
Pcp4	Uncommitted	0.434963	0.335	0.126	0.209	8.95554e-18	1.32112e-13
Vim	Uncommitted	0.467777	0.382	0.173	0.209	9.79025e-16	1.44426e-11
Ifitm2	Uncommitted	0.390568	0.518	0.309	0.209	6.5056e-13	9.59706e-09
Nnat	Uncommitted	0.435389	0.888	0.719	0.169	4.60659e-11	6.79564e-07
Cartpt	Uncommitted	1.13255	0.259	0.112	0.147	5.31253e-11	7.83704e-07
Gap43	Uncommitted	0.462146	0.976	0.93	0.046	2.6529e-10	3.91356e-06
Rtn1	Uncommitted	0.307536	0.982	0.968	0.014	3.46284e-07	0.00510838
Tubb2b	Uncommitted	0.314146	0.924	0.846	0.078	2.82405e-06	0.0416604
Ptma	Malignant	1.41807	1	0.966	0.034	0	0
Hmgb2	Malignant	1.27994	0.746	0.187	0.559	0	0
Dlk1	Malignant	1.22382	0.839	0.212	0.627	0	0
H3f3b	Malignant	1.17693	0.999	0.746	0.253	0	0
H2afz	Malignant	1.14706	0.984	0.736	0.248	0	0
Ube2c	Malignant	1.08386	0.49	0.015	0.475	0	0
Rplp0	Malignant	1.03647	0.998	0.858	0.14	0	0
Eif4a1	Malignant	1.03413	0.997	0.752	0.245	0	0
Marcksl1	Malignant	1.01044	0.974	0.436	0.538	0	0
Ybx1	Malignant	0.977847	0.994	0.66	0.334	0	0
H3f3a	Malignant	0.944196	0.961	0.437	0.524	0	0
Hmgn2	Malignant	0.904234	0.655	0.093	0.562	0	0
Hnrnpa2b1	Malignant	0.86652	0.96	0.553	0.407	0	0
Hmgn1	Malignant	0.864549	0.862	0.266	0.596	0	0
Rps3	Malignant	0.853774	0.995	0.787	0.208	0	0
Stmn1	Malignant	0.837953	1	0.966	0.034	0	0
Ube2s	Malignant	0.833369	0.911	0.552	0.359	0	0
Rps3a1	Malignant	0.819693	0.991	0.77	0.221	0	0
Cdk4	Malignant	0.812009	0.694	0.093	0.601	0	0
Ccnd1	Malignant	0.794236	0.75	0.274	0.476	0	0
Hnrnpa1	Malignant	0.783761	0.885	0.333	0.552	0	0
Rpl8	Malignant	0.771843	0.988	0.743	0.245	0	0
Hmgb1	Malignant	0.77069	0.748	0.242	0.506	0	0
Rpl13	Malignant	0.764729	0.999	0.935	0.064	0	0
Rpsa	Malignant	0.761236	0.974	0.649	0.325	0	0
Npm1	Malignant	0.756415	0.882	0.402	0.48	0	0
Rpl4	Malignant	0.746085	0.991	0.801	0.19	0	0
Mif	Malignant	0.7446	0.934	0.577	0.357	0	0
Eef1a1	Malignant	0.732856	0.999	0.93	0.069	0	0
Rps5	Malignant	0.725754	0.998	0.895	0.103	0	0
Hnrnpk	Malignant	0.715411	0.94	0.538	0.402	0	0
Pik3r1	Malignant	0.712574	0.571	0.054	0.517	0	0
Rpl6	Malignant	0.709047	0.992	0.848	0.144	0	0
Sox4	Malignant	0.70564	0.581	0.112	0.469	0	0
H1fx	Malignant	0.694072	0.55	0.127	0.423	0	0
Dut	Malignant	0.684031	0.567	0.106	0.461	0	0
Rpl18a	Malignant	0.677512	0.994	0.878	0.116	0	0
Anp32b	Malignant	0.676412	0.643	0.149	0.494	0	0
Srsf2	Malignant	0.675707	0.652	0.166	0.486	0	0
Rps9	Malignant	0.665752	0.993	0.859	0.134	0	0
Rps8	Malignant	0.654699	0.989	0.842	0.147	0	0
Basp1	Malignant	0.651365	0.886	0.524	0.362	0	0
Srsf3	Malignant	0.649205	0.778	0.298	0.48	0	0
Hnrnpab	Malignant	0.648751	0.579	0.07	0.509	0	0
Ddx5	Malignant	0.639089	0.707	0.247	0.46	0	0
Rbm3	Malignant	0.637331	0.652	0.171	0.481	0	0
Serbp1	Malignant	0.633541	0.637	0.16	0.477	0	0
Rpl15	Malignant	0.632696	0.981	0.787	0.194	0	0
Rps18	Malignant	0.629353	0.959	0.721	0.238	0	0
Nefl	Malignant	0.625597	0.947	0.736	0.211	0	0
Rpl18	Malignant	0.61949	0.936	0.597	0.339	0	0
Ran	Malignant	0.602282	0.93	0.669	0.261	0	0
Pclaf	Malignant	0.600001	0.416	0.014	0.402	0	0
Rpl32	Malignant	0.598586	0.981	0.838	0.143	0	0
Set	Malignant	0.596474	0.683	0.226	0.457	0	0
Rpl3	Malignant	0.591696	0.998	0.945	0.053	0	0
Prmt1	Malignant	0.588512	0.879	0.476	0.403	0	0
Rpl7a	Malignant	0.586618	0.834	0.416	0.418	0	0
Hmgb3	Malignant	0.585504	0.599	0.159	0.44	0	0
Rps7	Malignant	0.580184	0.978	0.815	0.163	0	0
Ddx39b	Malignant	0.57964	0.602	0.153	0.449	0	0
Ranbp1	Malignant	0.579538	0.909	0.59	0.319	0	0
Rps19	Malignant	0.575419	0.981	0.846	0.135	0	0
Rps4x	Malignant	0.572345	0.985	0.861	0.124	0	0
Rps6	Malignant	0.570278	0.994	0.91	0.084	0	0
Rpl7	Malignant	0.568326	0.944	0.677	0.267	0	0
Rack1	Malignant	0.566542	0.755	0.315	0.44	0	0
Srsf7	Malignant	0.559777	0.576	0.124	0.452	0	0
Actb	Malignant	0.557753	0.993	0.901	0.092	0	0
Cks1b	Malignant	0.552954	0.454	0.02	0.434	0	0
Rps11	Malignant	0.536975	0.963	0.805	0.158	0	0
Hnrnpa3	Malignant	0.535218	0.562	0.136	0.426	0	0
Selenoh	Malignant	0.534497	0.498	0.088	0.41	0	0
Ilf2	Malignant	0.524931	0.523	0.085	0.438	0	0
Bzw2	Malignant	0.522555	0.483	0.056	0.427	0	0
Snrpb	Malignant	0.520526	0.619	0.187	0.432	0	0
Pnoc	Malignant	0.515198	0.383	0.008	0.375	0	0
H2afy2	Malignant	0.514083	0.488	0.064	0.424	0	0
Sumo2	Malignant	0.506008	0.858	0.521	0.337	0	0
Rpl13a	Malignant	0.502104	0.986	0.867	0.119	0	0
Naca	Malignant	0.501241	0.932	0.674	0.258	0	0
Rps16	Malignant	0.496636	0.943	0.723	0.22	0	0
Rpl19	Malignant	0.48723	0.988	0.897	0.091	0	0
Ncl	Malignant	0.504421	0.508	0.097	0.411	1.86658e-306	2.75358e-302
Rrm2	Malignant	0.663243	0.37	0.006	0.364	9.00314e-306	1.32814e-301
Pabpc1	Malignant	0.510554	0.552	0.131	0.421	6.00676e-305	8.86117e-301
Eif5a	Malignant	0.471259	0.983	0.89	0.093	2.26316e-302	3.33861e-298
H2afx	Malignant	0.590866	0.398	0.024	0.374	2.41123e-301	3.55705e-297
Rpl10a	Malignant	0.472673	0.951	0.741	0.21	8.81175e-301	1.29991e-296
Isl1	Malignant	0.564086	0.723	0.354	0.369	1.34541e-297	1.98475e-293
Ewsr1	Malignant	0.48921	0.515	0.11	0.405	2.1206e-297	3.12831e-293
Rps26	Malignant	0.541144	0.869	0.578	0.291	2.48519e-296	3.66615e-292
Rcn1	Malignant	0.532447	0.41	0.034	0.376	1.61863e-294	2.3878e-290
Stmn4	Malignant	0.548114	0.67	0.271	0.399	3.73494e-291	5.50979e-287
Cdk1	Malignant	0.548619	0.354	0.005	0.349	5.77805e-289	8.52379e-285
Hsp90aa1	Malignant	0.480133	0.964	0.799	0.165	6.93157e-287	1.02255e-282
Tcf4	Malignant	0.437771	0.423	0.047	0.376	1.21617e-285	1.79409e-281
Mdk	Malignant	0.471562	0.39	0.027	0.363	2.60575e-285	3.84401e-281
Pbk	Malignant	0.502368	0.349	0.005	0.344	7.98442e-284	1.17786e-279
Birc5	Malignant	0.5021	0.355	0.009	0.346	1.39945e-283	2.06447e-279
H2afv	Malignant	0.534064	0.466	0.084	0.382	3.68911e-281	5.44218e-277
Slc25a5	Malignant	0.475893	0.902	0.652	0.25	1.74372e-280	2.57233e-276
Rps17	Malignant	0.487417	0.847	0.533	0.314	2.53147e-277	3.73443e-273
Egln3	Malignant	0.435356	0.373	0.023	0.35	1.27269e-274	1.87748e-270
Hnrnpdl	Malignant	0.444405	0.427	0.058	0.369	2.35505e-274	3.47417e-270
Ftl1	Malignant	0.386867	0.999	0.972	0.027	2.10988e-273	3.1125e-269
Igfbpl1	Malignant	0.471382	0.354	0.014	0.34	2.79038e-272	4.11637e-268
Erh	Malignant	0.481228	0.519	0.134	0.385	3.74704e-272	5.52764e-268
Rps15	Malignant	0.489632	0.914	0.698	0.216	4.9889e-271	7.35962e-267
Rps14	Malignant	0.484495	0.971	0.862	0.109	1.64341e-269	2.42435e-265
Dazap1	Malignant	0.427948	0.439	0.074	0.365	1.08981e-260	1.60769e-256
Creb5	Malignant	0.390046	0.353	0.02	0.333	9.49167e-260	1.40021e-255
Tfap2b	Malignant	0.479072	0.466	0.097	0.369	7.08715e-258	1.0455e-253
Rpl14	Malignant	0.391943	0.998	0.946	0.052	7.20062e-258	1.06224e-253
H-MYCN	Malignant	0.415532	0.328	0.009	0.319	9.77875e-255	1.44256e-250
Btf3	Malignant	0.428069	0.861	0.565	0.296	1.67985e-253	2.47812e-249
Tubb5	Malignant	0.423488	0.999	0.987	0.012	1.05608e-249	1.55792e-245
Rpl12	Malignant	0.494473	0.645	0.272	0.373	3.97506e-248	5.864e-244
Mbd3	Malignant	0.409973	0.438	0.08	0.358	1.30011e-246	1.91793e-242
Hnrnpu	Malignant	0.407095	0.426	0.074	0.352	2.93314e-245	4.32697e-241
Gm2000	Malignant	0.484481	0.571	0.205	0.366	8.54513e-245	1.26058e-240
Cenpa	Malignant	0.51421	0.31	0.006	0.304	4.02756e-244	5.94146e-240
Meg3	Malignant	0.533382	0.965	0.902	0.063	1.91833e-242	2.82993e-238
Eef2	Malignant	0.447919	0.91	0.687	0.223	8.1944e-242	1.20884e-237
Anp32e	Malignant	0.390942	0.372	0.042	0.33	5.80869e-241	8.56898e-237
Hnrnpc	Malignant	0.425867	0.499	0.133	0.366	6.37404e-240	9.40299e-236
Lsm4	Malignant	0.437467	0.532	0.16	0.372	2.35113e-239	3.46839e-235
Fus	Malignant	0.436244	0.439	0.091	0.348	1.48558e-238	2.19153e-234
Dek	Malignant	0.393766	0.343	0.027	0.316	8.9788e-238	1.32455e-233
Snrpg	Malignant	0.430557	0.455	0.104	0.351	9.27633e-237	1.36844e-232
Impdh2	Malignant	0.409951	0.421	0.077	0.344	3.95783e-235	5.83859e-231
G3bp1	Malignant	0.417295	0.426	0.084	0.342	6.63942e-235	9.79447e-231
Hnrnph3	Malignant	0.396225	0.364	0.042	0.322	1.00239e-232	1.47873e-228
Agtr2	Malignant	0.442873	0.317	0.016	0.301	3.59191e-232	5.29878e-228
H1f0	Malignant	0.573428	0.481	0.135	0.346	2.8912e-231	4.2651e-227
Bex1	Malignant	0.410267	0.482	0.128	0.354	5.30212e-230	7.82168e-226
Spc25	Malignant	0.442874	0.297	0.007	0.29	1.23698e-229	1.82479e-225
Jpt1	Malignant	0.4132	0.918	0.708	0.21	2.13629e-229	3.15145e-225
Rpl5	Malignant	0.424189	0.687	0.335	0.352	2.05818e-228	3.03623e-224
Nasp	Malignant	0.334859	0.304	0.011	0.293	7.28341e-228	1.07445e-223
Banf1	Malignant	0.446827	0.482	0.134	0.348	1.56946e-227	2.31527e-223
Pa2g4	Malignant	0.377438	0.402	0.07	0.332	7.98978e-227	1.17865e-222
Rpl11	Malignant	0.426908	0.969	0.863	0.106	2.49508e-226	3.68074e-222
Spc24	Malignant	0.364605	0.289	0.006	0.283	7.54028e-224	1.11234e-219
Smc4	Malignant	0.394281	0.302	0.013	0.289	1.64948e-223	2.43331e-219
Prdx2	Malignant	0.370055	0.982	0.865	0.117	3.12389e-221	4.60836e-217
Rps13	Malignant	0.450761	0.842	0.57	0.272	1.79703e-218	2.65098e-214
Sox11	Malignant	0.325281	0.314	0.021	0.293	2.7058e-218	3.9916e-214
Sfpq	Malignant	0.362944	0.353	0.045	0.308	8.01135e-215	1.18183e-210
Lmnb1	Malignant	0.321787	0.282	0.007	0.275	3.46242e-213	5.10776e-209
Hdgf	Malignant	0.437051	0.523	0.185	0.338	2.32548e-211	3.43055e-207
Rpl23a	Malignant	0.417799	0.944	0.777	0.167	2.442e-211	3.60244e-207
Nono	Malignant	0.36603	0.431	0.101	0.33	1.21817e-210	1.79704e-206
Ywhae	Malignant	0.367109	0.967	0.839	0.128	9.00698e-210	1.32871e-205
Apex1	Malignant	0.362777	0.392	0.076	0.316	1.55221e-209	2.28982e-205
Fscn1	Malignant	0.428531	0.515	0.175	0.34	3.04612e-207	4.49363e-203
Fbl	Malignant	0.370553	0.38	0.07	0.31	1.5172e-206	2.23818e-202
Ccnb1	Malignant	0.464209	0.272	0.006	0.266	7.81153e-206	1.15236e-201
Rps10	Malignant	0.41207	0.73	0.417	0.313	1.0061e-205	1.4842e-201
Nnat	Malignant	0.394053	0.835	0.543	0.292	2.77678e-205	4.09631e-201
Cdca8	Malignant	0.334705	0.269	0.007	0.262	6.94664e-204	1.02477e-199
Bex4	Malignant	0.3719	0.408	0.09	0.318	8.19002e-204	1.20819e-199
Hnrnpm	Malignant	0.376709	0.37	0.064	0.306	2.02047e-203	2.98059e-199
Anp32a	Malignant	0.395575	0.501	0.166	0.335	2.03508e-203	3.00215e-199
Mcm7	Malignant	0.305588	0.273	0.009	0.264	2.06782e-202	3.05044e-198
Cct6a	Malignant	0.425377	0.611	0.27	0.341	1.33414e-199	1.96813e-195
Bub3	Malignant	0.475426	0.491	0.169	0.322	3.27638e-199	4.83331e-195
Gm11808	Malignant	0.350953	0.42	0.103	0.317	4.27446e-198	6.30568e-194
Nmral1	Malignant	0.307661	0.276	0.014	0.262	1.00223e-196	1.47849e-192
Ifitm2	Malignant	0.429458	0.438	0.114	0.324	5.01951e-195	7.40478e-191
H2afy	Malignant	0.421412	0.546	0.213	0.333	8.66359e-195	1.27805e-190
Fbln1	Malignant	0.27915	0.256	0.006	0.25	3.5718e-193	5.26912e-189
Tmpo	Malignant	0.303518	0.276	0.016	0.26	6.80962e-192	1.00455e-187
Rps24	Malignant	0.396141	0.93	0.748	0.182	2.32326e-190	3.42728e-186
Adh5	Malignant	0.329095	0.374	0.077	0.297	2.40455e-190	3.54719e-186
Alyref	Malignant	0.333589	0.332	0.049	0.283	2.99991e-190	4.42546e-186
Cited2	Malignant	0.397959	0.379	0.084	0.295	5.19479e-190	7.66335e-186
Hnrnpl	Malignant	0.323067	0.374	0.074	0.3	2.66013e-189	3.92422e-185
Dctpp1	Malignant	0.351007	0.357	0.066	0.291	2.66965e-189	3.93826e-185
Pcna	Malignant	0.398939	0.345	0.061	0.284	7.60311e-189	1.12161e-184
Elavl3	Malignant	0.373344	0.457	0.139	0.318	3.87679e-188	5.71905e-184
Nfe2l3	Malignant	0.277593	0.267	0.014	0.253	2.05091e-187	3.0255e-183
Nefm	Malignant	0.499363	0.482	0.173	0.309	2.7895e-187	4.11508e-183
Eef1g	Malignant	0.361256	0.927	0.775	0.152	1.93873e-185	2.86002e-181
Ube2i	Malignant	0.356939	0.414	0.108	0.306	3.48865e-185	5.14646e-181
Cirbp	Malignant	0.405294	0.505	0.184	0.321	6.85953e-185	1.01192e-180
Pdap1	Malignant	0.354933	0.443	0.13	0.313	7.35778e-185	1.08542e-180
Rpl22	Malignant	0.360416	0.437	0.126	0.311	1.65973e-184	2.44844e-180
Rpl21	Malignant	0.378503	0.825	0.575	0.25	2.10341e-184	3.10296e-180
Sytl4	Malignant	0.290617	0.277	0.021	0.256	9.02177e-184	1.33089e-179
Cnbp	Malignant	0.359633	0.788	0.508	0.28	6.84253e-182	1.00941e-177
Dynlt1f	Malignant	0.269028	0.276	0.023	0.253	6.90953e-181	1.01929e-176
Arf4	Malignant	0.38838	0.464	0.15	0.314	1.48389e-179	2.18903e-175
Actl6a	Malignant	0.285385	0.274	0.023	0.251	6.12526e-179	9.03598e-175
Hnrnpr	Malignant	0.307409	0.34	0.061	0.279	1.14864e-178	1.69448e-174
U2af1	Malignant	0.376974	0.515	0.197	0.318	1.93092e-176	2.8485e-172
Srsf6	Malignant	0.335439	0.378	0.089	0.289	1.27557e-175	1.88172e-171
Trim28	Malignant	0.278203	0.298	0.039	0.259	4.97178e-174	7.33438e-170
Fubp1	Malignant	0.315737	0.341	0.067	0.274	7.57733e-173	1.11781e-168
Phb2	Malignant	0.348386	0.449	0.146	0.303	3.02735e-172	4.46595e-168
Rps27a	Malignant	0.386975	0.946	0.829	0.117	3.4068e-170	5.02572e-166
Rpl35	Malignant	0.39946	0.595	0.297	0.298	1.09765e-169	1.61925e-165
Rpl41	Malignant	0.408832	0.979	0.926	0.053	3.84002e-169	5.6648e-165
Ccdc34	Malignant	0.286286	0.272	0.028	0.244	1.31686e-168	1.94264e-164
Ddx39	Malignant	0.278207	0.274	0.031	0.243	5.90174e-167	8.70625e-163
Rps28	Malignant	0.387066	0.669	0.392	0.277	2.32727e-166	3.43318e-162
Psip1	Malignant	0.358181	0.448	0.153	0.295	3.82691e-166	5.64545e-162
Atp5g2	Malignant	0.384714	0.657	0.359	0.298	6.20959e-166	9.16039e-162
Dnajc9	Malignant	0.295875	0.276	0.032	0.244	1.89639e-165	2.79756e-161
Mettl9	Malignant	0.282142	0.318	0.057	0.261	2.3603e-165	3.48191e-161
Tra2b	Malignant	0.302287	0.353	0.08	0.273	2.86255e-165	4.22283e-161
Sfxn1	Malignant	0.301707	0.335	0.068	0.267	3.62546e-165	5.34828e-161
Srsf1	Malignant	0.274376	0.29	0.041	0.249	2.43904e-163	3.59808e-159
Nop56	Malignant	0.306716	0.318	0.06	0.258	4.57094e-163	6.74305e-159
Insm2	Malignant	0.295216	0.298	0.048	0.25	1.86122e-162	2.74568e-158
Rpl28	Malignant	0.361448	0.761	0.504	0.257	1.14704e-160	1.69212e-156
Cbx1	Malignant	0.286616	0.289	0.043	0.246	2.1806e-159	3.21682e-155
Pebp1	Malignant	0.309445	0.936	0.793	0.143	8.08657e-159	1.19293e-154
Rpl36	Malignant	0.377369	0.805	0.592	0.213	3.47485e-158	5.1261e-154
Rbmxl1	Malignant	0.272842	0.314	0.06	0.254	4.08065e-157	6.01977e-153
Hnrnpf	Malignant	0.329599	0.401	0.122	0.279	1.59249e-156	2.34923e-152
Srsf11	Malignant	0.295718	0.34	0.078	0.262	3.38362e-156	4.99152e-152
Lsm2	Malignant	0.288095	0.293	0.05	0.243	3.03425e-154	4.47613e-150
Snrnp40	Malignant	0.266004	0.287	0.047	0.24	1.04636e-152	1.54359e-148
Rpl27a	Malignant	0.345185	0.882	0.713	0.169	1.84575e-150	2.72285e-146
Acat1	Malignant	0.323189	0.461	0.177	0.284	4.50608e-149	6.64736e-145
Hdac2	Malignant	0.317745	0.398	0.125	0.273	3.83433e-148	5.65641e-144
Hspd1	Malignant	0.344101	0.49	0.202	0.288	1.99592e-147	2.94438e-143
Eef1b2	Malignant	0.351763	0.571	0.285	0.286	9.33783e-145	1.37752e-140
Gfra3	Malignant	0.416472	0.369	0.112	0.257	5.24859e-144	7.74271e-140
Rps12	Malignant	0.349204	0.493	0.217	0.276	2.00656e-142	2.96008e-138
Sf3b1	Malignant	0.275184	0.302	0.062	0.24	6.85213e-142	1.01083e-137
Rpl24	Malignant	0.316845	0.926	0.774	0.152	4.0373e-141	5.95582e-137
Rpl27	Malignant	0.349408	0.84	0.653	0.187	4.72344e-141	6.96801e-137
Nucks1	Malignant	0.266087	0.277	0.05	0.227	1.52837e-139	2.25465e-135
Crmp1	Malignant	0.287146	0.384	0.125	0.259	9.73181e-136	1.43564e-131
Rnps1	Malignant	0.279078	0.334	0.091	0.243	1.10213e-133	1.62587e-129
Hnrnph1	Malignant	0.253669	0.281	0.057	0.224	4.99984e-132	7.37576e-128
Rpl9-ps6	Malignant	0.28303	0.383	0.132	0.251	1.08656e-130	1.6029e-126
Tcp1	Malignant	0.318857	0.486	0.218	0.268	1.73047e-130	2.5528e-126
Rpl37a	Malignant	0.332341	0.898	0.754	0.144	2.63552e-130	3.88792e-126
Slbp	Malignant	0.305493	0.271	0.055	0.216	5.71284e-129	8.42757e-125
Snrpa1	Malignant	0.252021	0.316	0.082	0.234	3.76436e-128	5.55319e-124
Rplp2	Malignant	0.341478	0.552	0.295	0.257	1.84545e-127	2.72241e-123
Atp5b	Malignant	0.296702	0.952	0.807	0.145	4.35541e-126	6.42509e-122
Eif3h	Malignant	0.304915	0.645	0.39	0.255	2.70946e-125	3.997e-121
Cct2	Malignant	0.287493	0.435	0.176	0.259	2.84551e-124	4.19769e-120
Sae1	Malignant	0.284979	0.361	0.12	0.241	2.8621e-124	4.22217e-120
Cct4	Malignant	0.288473	0.472	0.212	0.26	1.83938e-123	2.71345e-119
Rbm39	Malignant	0.285203	0.42	0.165	0.255	1.02531e-120	1.51254e-116
Sf3b2	Malignant	0.251732	0.322	0.094	0.228	7.75962e-120	1.1447e-115
Ttc3	Malignant	0.302347	0.47	0.214	0.256	5.33009e-119	7.86295e-115
Emg1	Malignant	0.250888	0.288	0.074	0.214	8.09415e-117	1.19405e-112
Cct7	Malignant	0.289513	0.73	0.486	0.244	1.23108e-115	1.81608e-111
Eif3l	Malignant	0.254472	0.348	0.118	0.23	1.25855e-114	1.85661e-110
Eif3f	Malignant	0.279681	0.704	0.48	0.224	1.68986e-111	2.49288e-107
Cct5	Malignant	0.306696	0.576	0.332	0.244	1.45201e-109	2.142e-105
Srm	Malignant	0.272774	0.322	0.108	0.214	4.51433e-108	6.65954e-104
Rps23	Malignant	0.290374	0.921	0.804	0.117	7.43001e-108	1.09608e-103
Snrpd1	Malignant	0.28427	0.343	0.123	0.22	3.84882e-107	5.67778e-103
Nt5dc2	Malignant	0.303836	0.452	0.216	0.236	1.55069e-104	2.28757e-100
Rps25	Malignant	0.291543	0.693	0.485	0.208	1.21262e-99	1.78886e-95
Rpl26	Malignant	0.308783	0.919	0.809	0.11	1.65926e-98	2.44774e-94
C1qbp	Malignant	0.278532	0.422	0.195	0.227	3.96158e-98	5.84412e-94
Cct3	Malignant	0.253154	0.447	0.218	0.229	1.46377e-95	2.15935e-91
Rpl17	Malignant	0.264802	0.829	0.663	0.166	1.7521e-94	2.5847e-90
Maged1	Malignant	0.251922	0.509	0.273	0.236	8.82203e-87	1.30143e-82
Pcbp2	Malignant	0.272402	0.409	0.197	0.212	1.08323e-86	1.59798e-82
Tuba1b	Malignant	0.311847	0.963	0.905	0.058	2.959e-67	4.36511e-63
Rps15a	Malignant	0.25092	0.512	0.334	0.178	1.12637e-59	1.66161e-55

## Sheet: Uncommitted vs Malignant
Supplementary Table 2
Sheet 2: pariwise comparison between Uncommitted and Malignant neuroblast
Gene	Cluster	avg_logFC	pct.1	pct.2	delta.pct	p_val	p_val_adj
Apoe	Uncomitted	1.33233	0.288	0.054	0.234	8.93231e-39	1.31769e-34
Prph	Uncomitted	0.989689	0.618	0.179	0.439	3.67136e-56	5.41599e-52
Npy	Uncomitted	0.893251	0.741	0.289	0.452	7.46971e-48	1.10193e-43
Sncg	Uncomitted	0.841325	0.818	0.256	0.562	3.77274e-76	5.56554e-72
Malat1	Uncomitted	0.760179	0.994	0.915	0.079	7.76988e-25	1.14621e-20
Lgals1	Uncomitted	0.583737	0.371	0.095	0.276	1.94301e-34	2.86634e-30
Gap43	Uncomitted	0.580288	0.976	0.912	0.064	3.28753e-16	4.84976e-12
Vim	Uncomitted	0.53354	0.382	0.145	0.237	6.86692e-21	1.01301e-16
mt-Nd1	Uncomitted	0.531276	0.859	0.683	0.176	6.47442e-12	9.55107e-08
Cst3	Uncomitted	0.526633	0.588	0.386	0.202	1.29374e-11	1.90852e-07
Tppp3	Uncomitted	0.494087	0.359	0.054	0.305	4.68859e-59	6.91661e-55
Itm2b	Uncomitted	0.460103	0.841	0.682	0.159	6.10042e-18	8.99934e-14
Pcp4	Uncomitted	0.437272	0.335	0.131	0.204	1.34949e-16	1.99077e-12
Snca	Uncomitted	0.427016	0.294	0.077	0.217	6.4019e-26	9.44408e-22
Rtn1	Uncomitted	0.425777	0.982	0.962	0.02	3.65898e-12	5.39773e-08
Fth1	Uncomitted	0.420287	0.976	0.889	0.087	4.59025e-11	6.77154e-07
Ndfip1	Uncomitted	0.411275	0.9	0.646	0.254	2.03229e-22	2.99804e-18
Pcsk1n	Uncomitted	0.410918	0.971	0.797	0.174	8.13434e-20	1.19998e-15
Aldoa	Uncomitted	0.383567	0.865	0.588	0.277	1.32748e-21	1.9583e-17
Atp1b1	Uncomitted	0.374368	0.406	0.173	0.233	8.41348e-18	1.24116e-13
Dbh	Uncomitted	0.370189	0.359	0.158	0.201	3.10057e-14	4.57396e-10
Tubb2a	Uncomitted	0.349616	0.835	0.665	0.17	3.52908e-14	5.2061e-10
Crip2	Uncomitted	0.347757	0.294	0.084	0.21	1.87767e-22	2.76994e-18
mt-Co1	Uncomitted	0.335564	0.912	0.745	0.167	2.60748e-11	3.84656e-07
mt-Nd4	Uncomitted	0.323654	0.953	0.786	0.167	1.58012e-10	2.33099e-06
Snap25	Uncomitted	0.314222	0.388	0.233	0.155	1.88575e-08	0.000278185
Atp6v0b	Uncomitted	0.314215	0.559	0.351	0.208	9.78552e-11	1.44356e-06
Capns1	Uncomitted	0.310613	0.388	0.219	0.169	8.35818e-10	1.233e-05
Tecr	Uncomitted	0.305515	0.9	0.806	0.094	2.01578e-06	0.0297367
S100a10	Uncomitted	0.304871	0.271	0.069	0.202	2.41811e-23	3.5672e-19
Nsg1	Uncomitted	0.300206	0.853	0.706	0.147	6.26588e-09	9.24342e-05
6330403K07Rik	Uncomitted	0.299192	0.435	0.305	0.13	2.14511e-07	0.00316447
Eif4a2	Uncomitted	0.2964	0.688	0.548	0.14	1.87964e-08	0.000277285
Tubb3	Uncomitted	0.286707	0.982	0.982	0	3.103e-07	0.00457755
Dpysl3	Uncomitted	0.286485	0.329	0.156	0.173	3.62702e-11	5.35058e-07
Ypel3	Uncomitted	0.281149	0.324	0.148	0.176	6.19482e-12	9.1386e-08
Ndufa4	Uncomitted	0.280394	0.635	0.475	0.16	7.44535e-08	0.00109834
Stmn3	Uncomitted	0.277365	0.953	0.829	0.124	4.039e-12	5.95833e-08
Stmn2	Uncomitted	0.2758	0.988	0.984	0.004	4.16772e-08	0.000614822
Klc1	Uncomitted	0.269853	0.388	0.239	0.149	6.17308e-08	0.000910652
Caly	Uncomitted	0.26442	0.306	0.14	0.166	8.95112e-11	1.32047e-06
Fxyd6	Uncomitted	0.257541	0.7	0.498	0.202	7.9734e-11	1.17624e-06
Snrpn	Uncomitted	0.257117	0.918	0.783	0.135	2.04555e-09	3.01759e-05
Selenok	Uncomitted	0.254381	0.735	0.553	0.182	6.17048e-09	9.1027e-05
Zwint	Uncomitted	0.253569	0.7	0.513	0.187	7.95302e-10	1.17323e-05
Tmsb4x	Uncomitted	0.251193	0.988	0.96	0.028	2.64436e-07	0.00390096
Ptma	Malignant_Neuroblast	-0.574697	1	1	0	3.07489e-51	4.53608e-47
H2afz	Malignant_Neuroblast	-0.735923	0.912	0.984	-0.072	5.21577e-39	7.6943e-35
Dlk1	Malignant_Neuroblast	-0.759296	0.494	0.839	-0.345	1.24579e-34	1.83779e-30
Ube2s	Malignant_Neuroblast	-0.668509	0.747	0.911	-0.164	4.07591e-34	6.01278e-30
H3f3b	Malignant_Neuroblast	-0.583134	0.971	0.999	-0.028	2.06328e-33	3.04375e-29
Eif4a1	Malignant_Neuroblast	-0.482657	0.982	0.997	-0.015	1.99829e-31	2.94788e-27
Hmgb2	Malignant_Neuroblast	-0.950838	0.412	0.746	-0.334	5.56204e-30	8.20512e-26
Hnrnpa2b1	Malignant_Neuroblast	-0.526004	0.788	0.96	-0.172	2.83393e-29	4.18062e-25
Ube2c	Malignant_Neuroblast	-0.998302	0.041	0.49	-0.449	2.13929e-27	3.15589e-23
Hmgn1	Malignant_Neuroblast	-0.485074	0.6	0.862	-0.262	5.90816e-27	8.71572e-23
H1fx	Malignant_Neuroblast	-0.684418	0.112	0.55	-0.438	1.36008e-26	2.00639e-22
Cdk4	Malignant_Neuroblast	-0.543511	0.294	0.694	-0.4	2.04208e-26	3.01248e-22
Ran	Malignant_Neuroblast	-0.459576	0.788	0.93	-0.142	2.98517e-26	4.40372e-22
Rpl8	Malignant_Neuroblast	-0.440336	0.947	0.988	-0.041	1.04775e-25	1.54565e-21
Dut	Malignant_Neuroblast	-0.582724	0.135	0.567	-0.432	5.11158e-24	7.54061e-20
Hmgn2	Malignant_Neuroblast	-0.633337	0.318	0.655	-0.337	6.63221e-24	9.78384e-20
Actb	Malignant_Neuroblast	-0.40307	0.965	0.993	-0.028	5.27315e-23	7.77895e-19
Hmgb1	Malignant_Neuroblast	-0.518057	0.488	0.748	-0.26	1.97538e-22	2.91408e-18
Hsp90aa1	Malignant_Neuroblast	-0.414537	0.912	0.964	-0.052	1.9525e-21	2.88033e-17
Tuba1b	Malignant_Neuroblast	-0.565873	0.924	0.963	-0.039	2.96778e-21	4.37807e-17
Hmgb3	Malignant_Neuroblast	-0.483062	0.218	0.599	-0.381	6.82716e-21	1.00714e-16
Ybx1	Malignant_Neuroblast	-0.369167	0.994	0.994	0	1.064e-20	1.56961e-16
Hnrnpab	Malignant_Neuroblast	-0.464438	0.2	0.579	-0.379	4.10047e-20	6.04902e-16
Srsf2	Malignant_Neuroblast	-0.489162	0.324	0.652	-0.328	8.92456e-20	1.31655e-15
Anp32b	Malignant_Neuroblast	-0.476574	0.324	0.643	-0.319	9.63309e-20	1.42107e-15
H2afx	Malignant_Neuroblast	-0.55199	0.041	0.398	-0.357	1.36789e-19	2.01791e-15
Pclaf	Malignant_Neuroblast	-0.49846	0.047	0.416	-0.369	1.42835e-19	2.1071e-15
Npm1	Malignant_Neuroblast	-0.37837	0.765	0.882	-0.117	2.79928e-19	4.12951e-15
Cks1b	Malignant_Neuroblast	-0.439468	0.094	0.454	-0.36	6.10314e-19	9.00335e-15
Rrm2	Malignant_Neuroblast	-0.604093	0.029	0.37	-0.341	1.07359e-18	1.58377e-14
Rps3	Malignant_Neuroblast	-0.349537	0.988	0.995	-0.007	1.11094e-18	1.63886e-14
Eif5a	Malignant_Neuroblast	-0.35722	0.965	0.983	-0.018	3.68963e-18	5.44295e-14
Rpsa	Malignant_Neuroblast	-0.358831	0.935	0.974	-0.039	4.48738e-18	6.61978e-14
Birc5	Malignant_Neuroblast	-0.4536	0.024	0.355	-0.331	5.01265e-18	7.39466e-14
Rplp0	Malignant_Neuroblast	-0.320552	0.994	0.998	-0.004	6.8247e-18	1.00678e-13
Ddx39b	Malignant_Neuroblast	-0.44195	0.259	0.602	-0.343	1.09835e-17	1.62029e-13
Hnrnpa3	Malignant_Neuroblast	-0.425779	0.212	0.562	-0.35	1.25185e-17	1.84672e-13
Snrpb	Malignant_Neuroblast	-0.392977	0.276	0.619	-0.343	3.24269e-17	4.78362e-13
Cdk1	Malignant_Neuroblast	-0.481755	0.029	0.354	-0.325	3.27625e-17	4.83312e-13
Pbk	Malignant_Neuroblast	-0.442251	0.029	0.349	-0.32	6.26003e-17	9.2348e-13
Atp5b	Malignant_Neuroblast	-0.349833	0.888	0.952	-0.064	1.89953e-16	2.80219e-12
Hdgf	Malignant_Neuroblast	-0.402825	0.188	0.523	-0.335	2.04072e-16	3.01047e-12
Rps3a1	Malignant_Neuroblast	-0.332377	0.994	0.991	0.003	2.17883e-16	3.21421e-12
Pnoc	Malignant_Neuroblast	-0.416889	0.059	0.383	-0.324	2.3516e-16	3.46908e-12
Cenpa	Malignant_Neuroblast	-0.49969	0.012	0.31	-0.298	2.61128e-16	3.85216e-12
Hnrnpdl	Malignant_Neuroblast	-0.373612	0.1	0.427	-0.327	3.09416e-16	4.56451e-12
Dek	Malignant_Neuroblast	-0.364128	0.035	0.343	-0.308	4.43755e-16	6.54627e-12
Hnrnpu	Malignant_Neuroblast	-0.369714	0.112	0.426	-0.314	8.4463e-16	1.246e-11
Nt5dc2	Malignant_Neuroblast	-0.384636	0.118	0.452	-0.334	8.99874e-16	1.32749e-11
H2afv	Malignant_Neuroblast	-0.41596	0.135	0.466	-0.331	1.41797e-15	2.09178e-11
Ranbp1	Malignant_Neuroblast	-0.315833	0.788	0.909	-0.121	2.62991e-15	3.87964e-11
Nasp	Malignant_Neuroblast	-0.319749	0.018	0.304	-0.286	2.8051e-15	4.13808e-11
Snrpg	Malignant_Neuroblast	-0.35269	0.135	0.455	-0.32	4.59055e-15	6.77198e-11
Srsf7	Malignant_Neuroblast	-0.370549	0.247	0.576	-0.329	4.95932e-15	7.316e-11
Raly	Malignant_Neuroblast	-0.31933	0.082	0.388	-0.306	6.39543e-15	9.43454e-11
Spc25	Malignant_Neuroblast	-0.417891	0.018	0.297	-0.279	9.3617e-15	1.38104e-10
Hnrnpk	Malignant_Neuroblast	-0.286349	0.829	0.94	-0.111	1.35002e-14	1.99156e-10
Banf1	Malignant_Neuroblast	-0.375925	0.171	0.482	-0.311	1.55578e-14	2.29509e-10
Lmnb1	Malignant_Neuroblast	-0.315926	0.012	0.282	-0.27	1.67437e-14	2.47003e-10
Mif	Malignant_Neuroblast	-0.371335	0.865	0.934	-0.069	1.86551e-14	2.752e-10
Bub3	Malignant_Neuroblast	-0.39928	0.176	0.491	-0.315	7.3046e-14	1.07758e-09
Rbm3	Malignant_Neuroblast	-0.300373	0.388	0.652	-0.264	8.42668e-14	1.2431e-09
Ncl	Malignant_Neuroblast	-0.353086	0.2	0.508	-0.308	9.18961e-14	1.35565e-09
H2afy2	Malignant_Neuroblast	-0.341856	0.182	0.488	-0.306	1.12444e-13	1.65877e-09
Rpl4	Malignant_Neuroblast	-0.302302	0.982	0.991	-0.009	1.15075e-13	1.69759e-09
Smc4	Malignant_Neuroblast	-0.360091	0.035	0.302	-0.267	1.37878e-13	2.03397e-09
Rpl13	Malignant_Neuroblast	-0.251938	1	0.999	0.001	1.54423e-13	2.27804e-09
Erh	Malignant_Neuroblast	-0.352683	0.229	0.519	-0.29	1.65111e-13	2.43572e-09
G3bp1	Malignant_Neuroblast	-0.330026	0.129	0.426	-0.297	2.19301e-13	3.23513e-09
Srsf3	Malignant_Neuroblast	-0.340872	0.576	0.778	-0.202	3.23631e-13	4.7742e-09
Rcn1	Malignant_Neuroblast	-0.378764	0.112	0.41	-0.298	3.24806e-13	4.79154e-09
Selenoh	Malignant_Neuroblast	-0.34145	0.188	0.498	-0.31	3.96437e-13	5.84824e-09
Anp32e	Malignant_Neuroblast	-0.325175	0.094	0.372	-0.278	4.21504e-13	6.21803e-09
Impdh2	Malignant_Neuroblast	-0.30133	0.118	0.421	-0.303	4.99733e-13	7.37206e-09
Mdk	Malignant_Neuroblast	-0.314316	0.1	0.39	-0.29	5.60809e-13	8.27305e-09
Set	Malignant_Neuroblast	-0.319593	0.459	0.683	-0.224	5.817e-13	8.58124e-09
Dazap1	Malignant_Neuroblast	-0.325048	0.153	0.439	-0.286	5.91048e-13	8.71914e-09
Tmpo	Malignant_Neuroblast	-0.285026	0.024	0.276	-0.252	6.4772e-13	9.55517e-09
Lsm4	Malignant_Neuroblast	-0.332436	0.224	0.532	-0.308	7.43893e-13	1.09739e-08
Cdca8	Malignant_Neuroblast	-0.312842	0.024	0.269	-0.245	1.08731e-12	1.604e-08
Hnrnph3	Malignant_Neuroblast	-0.3323	0.094	0.364	-0.27	1.10563e-12	1.63103e-08
Ccnb1	Malignant_Neuroblast	-0.41804	0.024	0.272	-0.248	1.66493e-12	2.45611e-08
Serbp1	Malignant_Neuroblast	-0.357946	0.4	0.637	-0.237	2.90339e-12	4.28308e-08
Fbln1	Malignant_Neuroblast	-0.257932	0.018	0.256	-0.238	3.23831e-12	4.77715e-08
Bzw2	Malignant_Neuroblast	-0.3197	0.194	0.483	-0.289	3.51837e-12	5.1903e-08
Spc24	Malignant_Neuroblast	-0.299976	0.041	0.289	-0.248	5.82465e-12	8.59252e-08
Ewsr1	Malignant_Neuroblast	-0.307852	0.235	0.515	-0.28	6.49889e-12	9.58716e-08
Mbd3	Malignant_Neuroblast	-0.278515	0.153	0.438	-0.285	6.58158e-12	9.70915e-08
Pcna	Malignant_Neuroblast	-0.331451	0.082	0.345	-0.263	7.96041e-12	1.17432e-07
Gapdh	Malignant_Neuroblast	-0.286088	0.876	0.932	-0.056	1.35132e-11	1.99347e-07
Psip1	Malignant_Neuroblast	-0.318578	0.188	0.448	-0.26	1.82944e-11	2.69879e-07
Nmral1	Malignant_Neuroblast	-0.268219	0.041	0.276	-0.235	2.32191e-11	3.42528e-07
Actl6a	Malignant_Neuroblast	-0.256108	0.041	0.274	-0.233	3.17729e-11	4.68713e-07
Anp32a	Malignant_Neuroblast	-0.291117	0.224	0.501	-0.277	6.51822e-11	9.61568e-07
Srsf1	Malignant_Neuroblast	-0.25169	0.059	0.29	-0.231	7.15123e-11	1.05495e-06
Dnajc9	Malignant_Neuroblast	-0.264815	0.047	0.276	-0.229	7.31304e-11	1.07882e-06
Rps11	Malignant_Neuroblast	-0.270873	0.959	0.963	-0.004	1.00445e-10	1.48177e-06
Ilf2	Malignant_Neuroblast	-0.304767	0.259	0.523	-0.264	1.16044e-10	1.71188e-06
Fbl	Malignant_Neuroblast	-0.284878	0.129	0.38	-0.251	1.3861e-10	2.04478e-06
U2af1	Malignant_Neuroblast	-0.280659	0.241	0.515	-0.274	1.59028e-10	2.34599e-06
Fus	Malignant_Neuroblast	-0.27771	0.171	0.439	-0.268	1.7708e-10	2.61229e-06
Rack1	Malignant_Neuroblast	-0.278178	0.588	0.755	-0.167	2.17134e-10	3.20316e-06
Rpl15	Malignant_Neuroblast	-0.254245	0.988	0.981	0.007	2.54011e-10	3.74716e-06
Pdap1	Malignant_Neuroblast	-0.259498	0.194	0.443	-0.249	3.14296e-10	4.6365e-06
Nop56	Malignant_Neuroblast	-0.273156	0.094	0.318	-0.224	3.76731e-10	5.55754e-06
Sae1	Malignant_Neuroblast	-0.259999	0.118	0.361	-0.243	4.4536e-10	6.56995e-06
H-MYCN	Malignant_Neuroblast	-0.291568	0.1	0.328	-0.228	6.07506e-10	8.96193e-06
Nono	Malignant_Neuroblast	-0.253592	0.182	0.431	-0.249	6.88341e-10	1.01544e-05
H2afy	Malignant_Neuroblast	-0.288068	0.276	0.546	-0.27	8.31063e-10	1.22598e-05
Hnrnpc	Malignant_Neuroblast	-0.280317	0.247	0.499	-0.252	9.81767e-10	1.4483e-05
Sfpq	Malignant_Neuroblast	-0.271922	0.124	0.353	-0.229	1.04305e-09	1.53871e-05
Akr1b3	Malignant_Neuroblast	-0.291865	0.2	0.452	-0.252	1.07314e-09	1.5831e-05
Cited2	Malignant_Neuroblast	-0.297803	0.147	0.379	-0.232	1.44317e-09	2.12896e-05
Cct6a	Malignant_Neuroblast	-0.290024	0.388	0.611	-0.223	1.707e-09	2.51817e-05
Rpl6	Malignant_Neuroblast	-0.263948	0.988	0.992	-0.004	2.00814e-09	2.9624e-05
Psma1	Malignant_Neuroblast	-0.2568	0.194	0.428	-0.234	3.32819e-09	4.90974e-05
Hspd1	Malignant_Neuroblast	-0.264241	0.235	0.49	-0.255	3.45739e-09	5.10033e-05
Cct7	Malignant_Neuroblast	-0.25544	0.571	0.73	-0.159	6.1043e-09	9.00506e-05
Igfbpl1	Malignant_Neuroblast	-0.251365	0.135	0.354	-0.219	2.98969e-08	0.00044104
Rpl12	Malignant_Neuroblast	-0.258151	0.453	0.645	-0.192	1.34216e-07	0.00197995
H1f0	Malignant_Neuroblast	-0.33065	0.265	0.481	-0.216	1.48356e-07	0.00218855
Tubb4b	Malignant_Neuroblast	-0.284064	0.171	0.372	-0.201	2.48918e-07	0.00367204
Isl1	Malignant_Neuroblast	-0.285897	0.618	0.723	-0.105	3.88695e-07	0.00573402
Ddx5	Malignant_Neuroblast	-0.258411	0.565	0.707	-0.142	5.70216e-07	0.00841183
Nefm	Malignant_Neuroblast	-0.276828	0.276	0.482	-0.206	7.3182e-07	0.0107958
